# Supplementary material for: [meso-Tetra­kis(4-heptyl­oxyphen­yl)porphyrinato]nickel(II)
Source: Acta Crystallogr Sect E Struct Rep Online. 2010 Oct 23;66(Pt 11):m1455. doi: 10.1107/S1600536810041942 (PMC3009015; doi:10.1107/S1600536810041942)
Supplement: Supplementary file 1 [file e-66-m1455-sup1.cif]

##############################################################################
###                                                                        ###
###        Electronic paper (Acta Crystallographica Section E)             ###
###                                                                        ###
##############################################################################
#                                                                            #
# This CIF contains the data in a paper accepted for publication in Acta     #
# Crystallographica Section E. It conforms to the requirements of Notes      #
# for Authors for Section E, and has been peer reviewed under the auspices   #
# of the IUCr Commission on Journals.                                        #
#                                                                            #
# Full details of the Crystallographic Information File format               #
# are given in the paper "The Crystallographic Information File (CIF):       #
# a New Standard Archive File for Crystallography" by S. R. Hall, F. H.      #
# Allen and I. D. Brown [Acta Cryst. (1991), A47, 655-685].                  #
#                                                                            #
# The current version of the core CIF dictionary is obtainable from          #
# ftp://ftp.iucr.org/pub/cif_core.dic. The current version number is 2.4.    #
#                                                                            #
# Software is freely available for graphical display of the structure(s) in  #
# this CIF.  For information consult the CIF home page http://www.iucr.org/  #
# cif/home.html                                                              #
#                                                                            #
# This file may be used for bona fide research purposes within the           #
# scientific community so long as proper attribution is given to the journal # 
# article from which it was obtained.                                        #
#                                                                            #
##############################################################################
                                             
data_global
_audit_creation_method     'from SHELXL-97 '
_journal_date_recd_electronic     2010-09-28
_journal_date_accepted     2010-10-16
_journal_name_full     'Acta Crystallographica, Section E'
_journal_year     2010
_journal_volume     66
_journal_issue     11
_journal_page_first     m1455
_journal_page_last     m1455
_journal_paper_category     QM
_journal_coeditor_code     FK2026
loop_
    _publ_contact_author_name
    _publ_contact_author_address
    _publ_contact_author_email
    _publ_contact_author_fax
    _publ_contact_author_phone
    'Prof Hong-bin Zhao'
;
Department of Organic Chemistry
the College of Chemistry
Xiangtan University
Hunan, 411105
People's Republic of China
and
Environmental Engineering
Dongguan University of Technology
Guangdong, 523808
People's Republic of China
;
 'zhhbhanlf@163.com' '86-731-58292477' '86-731-58292477'
_publ_section_title
;
[<i>meso</i>-Tetrakis(4-heptyloxyphenyl)porphyrinato]nickel(II)
;
loop_
    _publ_author_name
    _publ_author_footnote
    _publ_author_address
    'Chen, Liang' ?
;
Department of Organic Chemistry
the College of Chemistry
Xiangtan University
Hunan 411105
People's Republic of China
;
    'Zhao, Hong-Bin' ?
;
Environmental Engineering
Dongguan University of Technology
Guangdong 523808
People's Republic of China
and
Department of Organic Chemistry
the College of Chemistry
Xiangtan University
Hunan 411105
People's Republic of China
;
    'Xie, Yu-Jia' ?
;
Department of Organic Chemistry
the College of Chemistry
Xiangtan University
Hunan 411105
People's Republic of China
;
    'Yang, De-Liang' ?
;
Department of Organic Chemistry
the College of Chemistry
Xiangtan University
Hunan 411105
People's Republic of China
;
    'Wang, Bang-Ying' ?
;
Department of Organic Chemistry
the College of Chemistry
Xiangtan University
Hunan 411105
People's Republic of China
;
data_I
_chemical_name_systematic
;
[<i>meso</i>-Tetrakis(4-heptyloxyphenyl)porphyrinato]nickel(II)
;
_chemical_name_common     ?
_chemical_formula_moiety     'C72 H84 N4 Ni O4'
_chemical_formula_sum     'C72 H84 N4 Ni O4'
_chemical_formula_iupac     '[Ni (C72 H84 N4 O4)]'
_chemical_formula_weight     1128.14
_chemical_melting_point     ?
_symmetry_cell_setting     monoclinic
_symmetry_space_group_name_H-M     'P 21/c'
_symmetry_space_group_name_Hall     '-P 2ybc'
loop_
    _symmetry_equiv_pos_as_xyz
    'x, y, z'
    '-x, y+1/2, -z+1/2'
    '-x, -y, -z'
    'x, -y-1/2, z-1/2'
_cell_length_a     15.8843(12)
_cell_length_b     19.0602(15)
_cell_length_c     10.2398(8)
_cell_angle_alpha     90.00
_cell_angle_beta     91.221(2)
_cell_angle_gamma     90.00
_cell_volume     3099.5(4)
_cell_formula_units_Z     2
_cell_measurement_reflns_used     1476
_cell_measurement_theta_min     2.26
_cell_measurement_theta_max     22.57
_cell_measurement_temperature     185(2)
_exptl_crystal_description     block
_exptl_crystal_colour     purple
_exptl_crystal_size_max     0.21
_exptl_crystal_size_mid     0.16
_exptl_crystal_size_min     0.07
_exptl_crystal_density_diffrn     1.209
_exptl_crystal_density_meas     ?
_exptl_crystal_density_method     'not measured'
_exptl_crystal_F_000     1208
_exptl_absorpt_coefficient_mu     0.365
_exptl_absorpt_correction_type     multi-scan
_exptl_absorpt_process_details     '(SADABS; Sheldrick, 2004)'
_exptl_absorpt_correction_T_min     0.9273
_exptl_absorpt_correction_T_max     0.9749
_exptl_special_details
;
;
_diffrn_ambient_temperature     185(2)
_diffrn_radiation_type     MoK\a
_diffrn_radiation_wavelength     0.71073
_diffrn_radiation_source     'fine-focus sealed tube'
_diffrn_radiation_monochromator     graphite
_diffrn_measurement_device_type     'Bruker APEX CCD area-detector'
_diffrn_measurement_method     'phi and omega scans'
_diffrn_detector_area_resol_mean     ?
_diffrn_reflns_number     14663
_diffrn_reflns_av_R_equivalents     0.0619
_diffrn_reflns_av_sigmaI/netI     0.0807
_diffrn_reflns_theta_min     1.67
_diffrn_reflns_theta_max     25.03
_diffrn_reflns_theta_full     25.03
_diffrn_measured_fraction_theta_max     0.999
_diffrn_measured_fraction_theta_full     0.999
_diffrn_reflns_limit_h_min     -18
_diffrn_reflns_limit_h_max     16
_diffrn_reflns_limit_k_min     -22
_diffrn_reflns_limit_k_max     22
_diffrn_reflns_limit_l_min     -8
_diffrn_reflns_limit_l_max     12
_diffrn_standards_number     ?
_diffrn_standards_interval_count     ?
_diffrn_standards_interval_time     ?
_diffrn_standards_decay_%     ?
_refine_special_details
;
Refinement of <i>F</i>^2^ against ALL reflections. The weighted <i>R</i>-factor
<i>wR</i> and goodness of fit <i>S</i> are based on <i>F</i>^2^, conventional
<i>R</i>-factors <i>R</i> are based on <i>F</i>, with <i>F</i> set to zero for
negative <i>F</i>^2^. The threshold expression of <i>F</i>^2^ >
\s(<i>F</i>^2^) is used only for calculating <i>R</i>-factors(gt) <i>etc</i>.
and is not relevant to the choice of reflections for refinement.
<i>R</i>-factors based on <i>F</i>^2^ are statistically about twice as large
as those based on <i>F</i>, and <i>R</i>- factors based on ALL data will be
even larger.
;
_reflns_number_total     5469
_reflns_number_gt     3578
_reflns_threshold_expression     I>2sigma(I)
_refine_ls_structure_factor_coef     Fsqd
_refine_ls_matrix_type     full
_refine_ls_R_factor_all     0.0924
_refine_ls_R_factor_gt     0.0509
_refine_ls_wR_factor_gt     0.0981
_refine_ls_wR_factor_ref     0.1141
_refine_ls_goodness_of_fit_ref     0.960
_refine_ls_restrained_S_all     0.960
_refine_ls_number_reflns     5469
_refine_ls_number_parameters     369
_refine_ls_number_restraints     0
_refine_ls_hydrogen_treatment     constr
_refine_ls_weighting_scheme     calc
_refine_ls_weighting_details
                 'calc w=1/[\s^2^(Fo^2^)+(0.0487P)^2^] where P=(Fo^2^+2Fc^2^)/3'
_atom_sites_solution_hydrogens     geom
_atom_sites_solution_primary     direct
_atom_sites_solution_secondary     difmap
_refine_ls_shift/su_max     0.001
_refine_ls_shift/su_mean     0.000
_refine_diff_density_max     0.358
_refine_diff_density_min     -0.346
_refine_ls_extinction_method     none
_refine_ls_extinction_coef     ?
loop_
    _atom_type_symbol
    _atom_type_description
    _atom_type_scat_dispersion_real
    _atom_type_scat_dispersion_imag
    _atom_type_scat_source
    'C' 'C' 0.0033 0.0016
                         'International Tables Vol C Tables 4.2.6.8 and 6.1.1.4'
    'H' 'H' 0.0000 0.0000
                         'International Tables Vol C Tables 4.2.6.8 and 6.1.1.4'
    'N' 'N' 0.0061 0.0033
                         'International Tables Vol C Tables 4.2.6.8 and 6.1.1.4'
    'O' 'O' 0.0106 0.0060
                         'International Tables Vol C Tables 4.2.6.8 and 6.1.1.4'
    'Ni' 'Ni' 0.3393 1.1124
                         'International Tables Vol C Tables 4.2.6.8 and 6.1.1.4'
_computing_data_collection     'SMART (Bruker, 2002)'
_computing_cell_refinement     'SAINT (Bruker, 2002)'
_computing_data_reduction     'SAINT (Bruker, 2002)'
_computing_structure_solution     'SHELXS97 (Sheldrick, 2008)'
_computing_structure_refinement     'SHELXL97 (Sheldrick, 2008)'
_computing_molecular_graphics     'SHELXTL (Sheldrick, 2008)'
_computing_publication_material     'SHELXTL (Sheldrick, 2008)'
loop_
    _atom_site_type_symbol
    _atom_site_label
    _atom_site_fract_x
    _atom_site_fract_y
    _atom_site_fract_z
    _atom_site_U_iso_or_equiv
    _atom_site_adp_type
    _atom_site_calc_flag
    _atom_site_refinement_flags
    _atom_site_occupancy
    _atom_site_disorder_assembly
    _atom_site_disorder_group
    Ni Ni1 1.0000 0.0000 0.0000 0.02268(15) Uani d S 1 . .
    N N1 0.93762(14) 0.08453(11) 0.0426(2) 0.0234(5) Uani d . 1 . .
    N N2 0.90680(13) -0.05759(11) 0.0596(2) 0.0234(5) Uani d . 1 . .
    O O1 1.09497(12) 0.46905(9) -0.07128(19) 0.0323(5) Uani d . 1 . .
    O O2 0.51784(12) 0.09270(11) 0.4285(2) 0.0408(6) Uani d . 1 . .
    C C1 1.03791(18) 0.17651(14) -0.0219(3) 0.0242(7) Uani d . 1 . .
    C C2 0.96102(17) 0.15389(14) 0.0243(3) 0.0244(7) Uani d . 1 . .
    C C3 0.89751(17) 0.20052(15) 0.0693(3) 0.0281(7) Uani d . 1 . .
    H H3 0.8985 0.2503 0.0646 0.034 Uiso calc R 1 . .
    C C4 0.83648(18) 0.16108(15) 0.1191(3) 0.0301(7) Uani d . 1 . .
    H H4 0.7866 0.1777 0.1583 0.036 Uiso calc R 1 . .
    C C5 0.86001(17) 0.08937(14) 0.1025(3) 0.0244(7) Uani d . 1 . .
    C C6 0.81084(17) 0.03361(15) 0.1406(3) 0.0259(7) Uani d . 1 . .
    C C7 0.83248(17) -0.03534(15) 0.1162(3) 0.0267(7) Uani d . 1 . .
    C C8 0.78014(18) -0.09352(15) 0.1457(3) 0.0327(8) Uani d . 1 . .
    H H8 0.7260 -0.0914 0.1832 0.039 Uiso calc R 1 . .
    C C9 0.82105(17) -0.15206(16) 0.1109(3) 0.0325(8) Uani d . 1 . .
    H H9 0.8013 -0.1989 0.1187 0.039 Uiso calc R 1 . .
    C C10 0.90037(17) -0.13037(14) 0.0595(3) 0.0243(7) Uani d . 1 . .
    C C11 1.05300(17) 0.25403(14) -0.0347(3) 0.0252(7) Uani d . 1 . .
    C C12 1.01380(19) 0.29119(15) -0.1341(3) 0.0330(8) Uani d . 1 . .
    H H12 0.9778 0.2668 -0.1940 0.040 Uiso calc R 1 . .
    C C13 1.02490(18) 0.36291(15) -0.1501(3) 0.0333(8) Uani d . 1 . .
    H H13 0.9960 0.3872 -0.2186 0.040 Uiso calc R 1 . .
    C C14 1.07832(17) 0.39857(14) -0.0654(3) 0.0276(7) Uani d . 1 . .
    C C15 1.11814(18) 0.36205(15) 0.0355(3) 0.0325(7) Uani d . 1 . .
    H H15 1.1545 0.3863 0.0949 0.039 Uiso calc R 1 . .
    C C16 1.10554(18) 0.29106(15) 0.0505(3) 0.0334(8) Uani d . 1 . .
    H H16 1.1333 0.2670 0.1203 0.040 Uiso calc R 1 . .
    C C17 1.04975(18) 0.50907(14) -0.1690(3) 0.0321(7) Uani d . 1 . .
    H H17A 0.9892 0.5107 -0.1485 0.039 Uiso calc R 1 . .
    H H17B 1.0557 0.4869 -0.2558 0.039 Uiso calc R 1 . .
    C C18 1.08534(18) 0.58205(14) -0.1706(3) 0.0326(7) Uani d . 1 . .
    H H18A 1.0880 0.6005 -0.0802 0.039 Uiso calc R 1 . .
    H H18B 1.0472 0.6127 -0.2227 0.039 Uiso calc R 1 . .
    C C19 1.17292(18) 0.58474(14) -0.2277(3) 0.0339(8) Uani d . 1 . .
    H H19A 1.2107 0.5542 -0.1746 0.041 Uiso calc R 1 . .
    H H19B 1.1700 0.5650 -0.3172 0.041 Uiso calc R 1 . .
    C C20 1.21164(18) 0.65730(15) -0.2341(3) 0.0360(8) Uani d . 1 . .
    H H20A 1.2239 0.6742 -0.1442 0.043 Uiso calc R 1 . .
    H H20B 1.1706 0.6900 -0.2753 0.043 Uiso calc R 1 . .
    C C21 1.29262(19) 0.65811(16) -0.3114(3) 0.0384(8) Uani d . 1 . .
    H H21A 1.3319 0.6231 -0.2729 0.046 Uiso calc R 1 . .
    H H21B 1.2792 0.6432 -0.4021 0.046 Uiso calc R 1 . .
    C C22 1.3369(2) 0.72806(17) -0.3155(4) 0.0528(10) Uani d . 1 . .
    H H22A 1.3526 0.7424 -0.2253 0.063 Uiso calc R 1 . .
    H H22B 1.2975 0.7637 -0.3517 0.063 Uiso calc R 1 . .
    C C23 1.4159(2) 0.7267(2) -0.3977(4) 0.0689(12) Uani d . 1 . .
    H H23A 1.4527 0.6883 -0.3680 0.103 Uiso calc R 1 . .
    H H23B 1.4458 0.7714 -0.3883 0.103 Uiso calc R 1 . .
    H H23C 1.3999 0.7194 -0.4897 0.103 Uiso calc R 1 . .
    C C24 0.73300(17) 0.04826(14) 0.2166(3) 0.0266(7) Uani d . 1 . .
    C C25 0.65543(18) 0.06211(16) 0.1569(3) 0.0376(8) Uani d . 1 . .
    H H25 0.6505 0.0617 0.0643 0.045 Uiso calc R 1 . .
    C C26 0.58512(19) 0.07654(17) 0.2299(3) 0.0417(8) Uani d . 1 . .
    H H26 0.5328 0.0862 0.1871 0.050 Uiso calc R 1 . .
    C C27 0.59084(18) 0.07690(15) 0.3649(3) 0.0321(8) Uani d . 1 . .
    C C28 0.66699(18) 0.06206(16) 0.4264(3) 0.0380(8) Uani d . 1 . .
    H H28 0.6715 0.0615 0.5191 0.046 Uiso calc R 1 . .
    C C29 0.73707(19) 0.04797(16) 0.3511(3) 0.0363(8) Uani d . 1 . .
    H H29 0.7893 0.0378 0.3940 0.044 Uiso calc R 1 . .
    C C30 0.5209(2) 0.08959(17) 0.5680(3) 0.0431(9) Uani d . 1 . .
    H H30A 0.5677 0.1190 0.6024 0.052 Uiso calc R 1 . .
    H H30B 0.5308 0.0407 0.5971 0.052 Uiso calc R 1 . .
    C C31 0.4376(2) 0.11602(17) 0.6195(3) 0.0469(9) Uani d . 1 . .
    H H31A 0.4344 0.1043 0.7134 0.056 Uiso calc R 1 . .
    H H31B 0.3910 0.0914 0.5731 0.056 Uiso calc R 1 . .
    C C32 0.42590(19) 0.19494(16) 0.6025(3) 0.0435(9) Uani d . 1 . .
    H H32A 0.4785 0.2189 0.6308 0.052 Uiso calc R 1 . .
    H H32B 0.4164 0.2052 0.5086 0.052 Uiso calc R 1 . .
    C C33 0.35324(19) 0.22487(16) 0.6787(3) 0.0430(9) Uani d . 1 . .
    H H33A 0.3588 0.2096 0.7709 0.052 Uiso calc R 1 . .
    H H33B 0.2997 0.2057 0.6425 0.052 Uiso calc R 1 . .
    C C34 0.3499(2) 0.30462(17) 0.6739(4) 0.0500(9) Uani d . 1 . .
    H H34A 0.4052 0.3234 0.7034 0.060 Uiso calc R 1 . .
    H H34B 0.3404 0.3195 0.5821 0.060 Uiso calc R 1 . .
    C C35 0.2822(2) 0.33668(17) 0.7564(4) 0.0568(11) Uani d . 1 . .
    H H35A 0.2896 0.3201 0.8476 0.068 Uiso calc R 1 . .
    H H35B 0.2264 0.3206 0.7237 0.068 Uiso calc R 1 . .
    C C36 0.2846(3) 0.41618(19) 0.7547(5) 0.0884(15) Uani d . 1 . .
    H H36A 0.3389 0.4324 0.7906 0.133 Uiso calc R 1 . .
    H H36B 0.2390 0.4346 0.8077 0.133 Uiso calc R 1 . .
    H H36C 0.2775 0.4329 0.6646 0.133 Uiso calc R 1 . .
loop_
    _atom_site_aniso_label
    _atom_site_aniso_U_11
    _atom_site_aniso_U_22
    _atom_site_aniso_U_33
    _atom_site_aniso_U_12
    _atom_site_aniso_U_13
    _atom_site_aniso_U_23
    Ni1 0.0215(3) 0.0189(3) 0.0279(3) -0.0005(2) 0.0057(2) 0.0001(3)
    N1 0.0224(13) 0.0219(13) 0.0262(14) 0.0005(11) 0.0043(10) -0.0013(11)
    N2 0.0220(13) 0.0215(13) 0.0269(14) 0.0000(10) 0.0044(11) -0.0015(11)
    O1 0.0413(13) 0.0198(11) 0.0359(13) -0.0051(9) 0.0003(10) 0.0042(9)
    O2 0.0328(12) 0.0430(14) 0.0473(15) 0.0041(10) 0.0168(11) -0.0031(11)
    C1 0.0256(16) 0.0231(16) 0.0238(17) 0.0005(13) 0.0022(13) 0.0022(13)
    C2 0.0277(16) 0.0217(16) 0.0237(17) 0.0032(13) 0.0014(13) 0.0000(13)
    C3 0.0311(17) 0.0199(16) 0.0336(18) 0.0022(13) 0.0032(14) -0.0009(13)
    C4 0.0271(17) 0.0261(17) 0.038(2) 0.0063(14) 0.0090(15) -0.0013(14)
    C5 0.0225(16) 0.0208(16) 0.0302(17) 0.0005(13) 0.0040(13) -0.0022(13)
    C6 0.0218(16) 0.0264(17) 0.0295(18) -0.0008(13) 0.0045(13) -0.0022(14)
    C7 0.0230(16) 0.0245(17) 0.0330(18) -0.0021(13) 0.0067(14) 0.0008(13)
    C8 0.0240(16) 0.0315(18) 0.043(2) -0.0019(14) 0.0118(15) 0.0010(15)
    C9 0.0307(18) 0.0250(17) 0.042(2) -0.0039(14) 0.0105(15) 0.0005(15)
    C10 0.0264(16) 0.0224(16) 0.0243(16) -0.0012(13) 0.0040(13) -0.0002(13)
    C11 0.0245(15) 0.0206(15) 0.0308(17) -0.0011(13) 0.0060(13) -0.0015(13)
    C12 0.0396(19) 0.0265(17) 0.0330(18) -0.0060(14) 0.0016(15) -0.0026(14)
    C13 0.0415(19) 0.0260(17) 0.0321(18) -0.0024(15) -0.0036(15) 0.0037(14)
    C14 0.0297(17) 0.0214(15) 0.0318(18) -0.0023(13) 0.0058(14) 0.0015(14)
    C15 0.0371(18) 0.0258(17) 0.0343(19) -0.0076(14) -0.0072(15) -0.0027(14)
    C16 0.0359(18) 0.0281(17) 0.0361(19) -0.0002(14) -0.0031(15) 0.0068(15)
    C17 0.0352(17) 0.0246(17) 0.0366(18) 0.0001(14) 0.0020(14) 0.0064(15)
    C18 0.0372(18) 0.0242(17) 0.0367(19) 0.0024(14) 0.0072(15) 0.0033(14)
    C19 0.0361(18) 0.0227(17) 0.043(2) -0.0001(14) 0.0035(15) 0.0013(15)
    C20 0.0364(19) 0.0295(17) 0.042(2) -0.0007(15) 0.0066(16) 0.0028(15)
    C21 0.041(2) 0.0336(19) 0.041(2) -0.0012(16) 0.0039(16) 0.0004(16)
    C22 0.053(2) 0.037(2) 0.070(3) -0.0073(18) 0.025(2) 0.0005(19)
    C23 0.064(3) 0.063(3) 0.081(3) -0.017(2) 0.034(2) 0.001(2)
    C24 0.0243(16) 0.0194(15) 0.0365(19) 0.0005(12) 0.0073(14) -0.0004(13)
    C25 0.0309(18) 0.045(2) 0.038(2) 0.0039(16) 0.0093(15) 0.0022(16)
    C26 0.0257(18) 0.051(2) 0.049(2) 0.0065(15) 0.0046(16) 0.0006(18)
    C27 0.0255(17) 0.0257(17) 0.046(2) 0.0032(13) 0.0144(15) -0.0016(15)
    C28 0.0343(19) 0.046(2) 0.034(2) 0.0044(16) 0.0071(16) -0.0030(16)
    C29 0.0246(17) 0.043(2) 0.041(2) 0.0055(15) 0.0044(15) -0.0006(16)
    C30 0.045(2) 0.037(2) 0.049(2) 0.0030(16) 0.0177(18) -0.0038(17)
    C31 0.043(2) 0.041(2) 0.058(2) 0.0002(17) 0.0284(18) -0.0068(18)
    C32 0.038(2) 0.037(2) 0.056(2) -0.0019(16) 0.0214(17) -0.0056(17)
    C33 0.0360(19) 0.0348(19) 0.059(2) -0.0013(16) 0.0176(17) -0.0069(17)
    C34 0.046(2) 0.038(2) 0.066(3) 0.0018(17) 0.0165(19) -0.0047(19)
    C35 0.045(2) 0.040(2) 0.086(3) 0.0044(17) 0.015(2) -0.013(2)
    C36 0.091(3) 0.043(3) 0.132(4) 0.012(2) 0.034(3) -0.014(3)
_geom_special_details
;
All e.s.d.'s (except the e.s.d. in the dihedral angle between two l.s. planes)
are estimated using the full covariance matrix. The cell e.s.d.'s are taken
into account individually in the estimation of e.s.d.'s in distances, angles
and torsion angles; correlations between e.s.d.'s in cell parameters are only
used when they are defined by crystal symmetry. An approximate (isotropic)
treatment of cell e.s.d.'s is used for estimating e.s.d.'s involving l.s.
planes.
;
loop_
    _geom_bond_atom_site_label_1
    _geom_bond_atom_site_label_2
    _geom_bond_site_symmetry_2
    _geom_bond_distance
    _geom_bond_publ_flag
    Ni1 N1 . 1.946(2) ?
    Ni1 N1 3_755 1.946(2) ?
    Ni1 N2 3_755 1.951(2) ?
    Ni1 N2 . 1.951(2) ?
    N1 C2 . 1.387(3) ?
    N1 C5 . 1.391(3) ?
    N2 C10 . 1.391(3) ?
    N2 C7 . 1.392(3) ?
    O1 C14 . 1.371(3) ?
    O1 C17 . 1.438(3) ?
    O2 C27 . 1.376(3) ?
    O2 C30 . 1.430(4) ?
    C1 C10 3_755 1.378(4) ?
    C1 C2 . 1.388(4) ?
    C1 C11 . 1.503(4) ?
    C2 C3 . 1.428(4) ?
    C3 C4 . 1.337(4) ?
    C3 H3 . 0.9500 ?
    C4 C5 . 1.428(4) ?
    C4 H4 . 0.9500 ?
    C5 C6 . 1.380(4) ?
    C6 C7 . 1.382(4) ?
    C6 C24 . 1.502(4) ?
    C7 C8 . 1.422(4) ?
    C8 C9 . 1.343(4) ?
    C8 H8 . 0.9500 ?
    C9 C10 . 1.437(4) ?
    C9 H9 . 0.9500 ?
    C10 C1 3_755 1.378(4) ?
    C11 C12 . 1.378(4) ?
    C11 C16 . 1.387(4) ?
    C12 C13 . 1.388(4) ?
    C12 H12 . 0.9500 ?
    C13 C14 . 1.380(4) ?
    C13 H13 . 0.9500 ?
    C14 C15 . 1.387(4) ?
    C15 C16 . 1.377(4) ?
    C15 H15 . 0.9500 ?
    C16 H16 . 0.9500 ?
    C17 C18 . 1.502(4) ?
    C17 H17A . 0.9900 ?
    C17 H17B . 0.9900 ?
    C18 C19 . 1.521(4) ?
    C18 H18A . 0.9900 ?
    C18 H18B . 0.9900 ?
    C19 C20 . 1.516(4) ?
    C19 H19A . 0.9900 ?
    C19 H19B . 0.9900 ?
    C20 C21 . 1.525(4) ?
    C20 H20A . 0.9900 ?
    C20 H20B . 0.9900 ?
    C21 C22 . 1.508(4) ?
    C21 H21A . 0.9900 ?
    C21 H21B . 0.9900 ?
    C22 C23 . 1.526(4) ?
    C22 H22A . 0.9900 ?
    C22 H22B . 0.9900 ?
    C23 H23A . 0.9800 ?
    C23 H23B . 0.9800 ?
    C23 H23C . 0.9800 ?
    C24 C29 . 1.378(4) ?
    C24 C25 . 1.389(4) ?
    C25 C26 . 1.384(4) ?
    C25 H25 . 0.9500 ?
    C26 C27 . 1.383(4) ?
    C26 H26 . 0.9500 ?
    C27 C28 . 1.381(4) ?
    C28 C29 . 1.394(4) ?
    C28 H28 . 0.9500 ?
    C29 H29 . 0.9500 ?
    C30 C31 . 1.520(4) ?
    C30 H30A . 0.9900 ?
    C30 H30B . 0.9900 ?
    C31 C32 . 1.525(4) ?
    C31 H31A . 0.9900 ?
    C31 H31B . 0.9900 ?
    C32 C33 . 1.518(4) ?
    C32 H32A . 0.9900 ?
    C32 H32B . 0.9900 ?
    C33 C34 . 1.522(4) ?
    C33 H33A . 0.9900 ?
    C33 H33B . 0.9900 ?
    C34 C35 . 1.510(4) ?
    C34 H34A . 0.9900 ?
    C34 H34B . 0.9900 ?
    C35 C36 . 1.516(5) ?
    C35 H35A . 0.9900 ?
    C35 H35B . 0.9900 ?
    C36 H36A . 0.9800 ?
    C36 H36B . 0.9800 ?
    C36 H36C . 0.9800 ?
loop_
    _geom_angle_atom_site_label_1
    _geom_angle_atom_site_label_2
    _geom_angle_atom_site_label_3
    _geom_angle_site_symmetry_1
    _geom_angle_site_symmetry_3
    _geom_angle
    _geom_angle_publ_flag
    N1 Ni1 N1 . 3_755 179.9960(10)
                                 ?
    N1 Ni1 N2 . 3_755 89.88(9) ?
    N1 Ni1 N2 3_755 3_755 90.13(9) ?
    N1 Ni1 N2 . . 90.13(9) ?
    N1 Ni1 N2 3_755 . 89.87(9) ?
    N2 Ni1 N2 3_755 . 180.0 ?
    C2 N1 C5 . . 103.8(2) ?
    C2 N1 Ni1 . . 128.28(19) ?
    C5 N1 Ni1 . . 127.87(18) ?
    C10 N2 C7 . . 104.0(2) ?
    C10 N2 Ni1 . . 128.07(18) ?
    C7 N2 Ni1 . . 127.92(18) ?
    C14 O1 C17 . . 117.2(2) ?
    C27 O2 C30 . . 116.9(2) ?
    C10 C1 C2 3_755 . 122.2(2) ?
    C10 C1 C11 3_755 . 119.2(3) ?
    C2 C1 C11 . . 118.6(2) ?
    C1 C2 N1 . . 125.6(2) ?
    C1 C2 C3 . . 123.3(3) ?
    N1 C2 C3 . . 110.9(2) ?
    C4 C3 C2 . . 107.2(3) ?
    C4 C3 H3 . . 126.4 ?
    C2 C3 H3 . . 126.4 ?
    C3 C4 C5 . . 107.4(3) ?
    C3 C4 H4 . . 126.3 ?
    C5 C4 H4 . . 126.3 ?
    C6 C5 N1 . . 125.8(2) ?
    C6 C5 C4 . . 123.5(3) ?
    N1 C5 C4 . . 110.6(2) ?
    C5 C6 C7 . . 122.5(3) ?
    C5 C6 C24 . . 118.7(3) ?
    C7 C6 C24 . . 118.7(3) ?
    C6 C7 N2 . . 125.5(3) ?
    C6 C7 C8 . . 123.7(3) ?
    N2 C7 C8 . . 110.8(2) ?
    C9 C8 C7 . . 107.6(3) ?
    C9 C8 H8 . . 126.2 ?
    C7 C8 H8 . . 126.2 ?
    C8 C9 C10 . . 106.9(3) ?
    C8 C9 H9 . . 126.5 ?
    C10 C9 H9 . . 126.5 ?
    C1 C10 N2 3_755 . 125.8(3) ?
    C1 C10 C9 3_755 . 123.6(3) ?
    N2 C10 C9 . . 110.6(2) ?
    C12 C11 C16 . . 117.3(3) ?
    C12 C11 C1 . . 119.9(3) ?
    C16 C11 C1 . . 122.7(3) ?
    C11 C12 C13 . . 122.5(3) ?
    C11 C12 H12 . . 118.8 ?
    C13 C12 H12 . . 118.8 ?
    C14 C13 C12 . . 119.3(3) ?
    C14 C13 H13 . . 120.4 ?
    C12 C13 H13 . . 120.4 ?
    O1 C14 C13 . . 124.9(3) ?
    O1 C14 C15 . . 116.1(3) ?
    C13 C14 C15 . . 119.1(3) ?
    C16 C15 C14 . . 120.7(3) ?
    C16 C15 H15 . . 119.6 ?
    C14 C15 H15 . . 119.6 ?
    C15 C16 C11 . . 121.1(3) ?
    C15 C16 H16 . . 119.4 ?
    C11 C16 H16 . . 119.4 ?
    O1 C17 C18 . . 108.4(2) ?
    O1 C17 H17A . . 110.0 ?
    C18 C17 H17A . . 110.0 ?
    O1 C17 H17B . . 110.0 ?
    C18 C17 H17B . . 110.0 ?
    H17A C17 H17B . . 108.4 ?
    C17 C18 C19 . . 112.5(2) ?
    C17 C18 H18A . . 109.1 ?
    C19 C18 H18A . . 109.1 ?
    C17 C18 H18B . . 109.1 ?
    C19 C18 H18B . . 109.1 ?
    H18A C18 H18B . . 107.8 ?
    C20 C19 C18 . . 115.0(2) ?
    C20 C19 H19A . . 108.5 ?
    C18 C19 H19A . . 108.5 ?
    C20 C19 H19B . . 108.5 ?
    C18 C19 H19B . . 108.5 ?
    H19A C19 H19B . . 107.5 ?
    C19 C20 C21 . . 112.3(2) ?
    C19 C20 H20A . . 109.1 ?
    C21 C20 H20A . . 109.1 ?
    C19 C20 H20B . . 109.1 ?
    C21 C20 H20B . . 109.1 ?
    H20A C20 H20B . . 107.9 ?
    C22 C21 C20 . . 115.0(3) ?
    C22 C21 H21A . . 108.5 ?
    C20 C21 H21A . . 108.5 ?
    C22 C21 H21B . . 108.5 ?
    C20 C21 H21B . . 108.5 ?
    H21A C21 H21B . . 107.5 ?
    C21 C22 C23 . . 112.9(3) ?
    C21 C22 H22A . . 109.0 ?
    C23 C22 H22A . . 109.0 ?
    C21 C22 H22B . . 109.0 ?
    C23 C22 H22B . . 109.0 ?
    H22A C22 H22B . . 107.8 ?
    C22 C23 H23A . . 109.5 ?
    C22 C23 H23B . . 109.5 ?
    H23A C23 H23B . . 109.5 ?
    C22 C23 H23C . . 109.5 ?
    H23A C23 H23C . . 109.5 ?
    H23B C23 H23C . . 109.5 ?
    C29 C24 C25 . . 117.6(3) ?
    C29 C24 C6 . . 119.8(3) ?
    C25 C24 C6 . . 122.6(3) ?
    C24 C25 C26 . . 121.2(3) ?
    C24 C25 H25 . . 119.4 ?
    C26 C25 H25 . . 119.4 ?
    C27 C26 C25 . . 120.2(3) ?
    C27 C26 H26 . . 119.9 ?
    C25 C26 H26 . . 119.9 ?
    O2 C27 C28 . . 124.6(3) ?
    O2 C27 C26 . . 115.9(3) ?
    C28 C27 C26 . . 119.5(3) ?
    C27 C28 C29 . . 119.3(3) ?
    C27 C28 H28 . . 120.4 ?
    C29 C28 H28 . . 120.4 ?
    C24 C29 C28 . . 122.1(3) ?
    C24 C29 H29 . . 119.0 ?
    C28 C29 H29 . . 119.0 ?
    O2 C30 C31 . . 108.7(3) ?
    O2 C30 H30A . . 109.9 ?
    C31 C30 H30A . . 109.9 ?
    O2 C30 H30B . . 109.9 ?
    C31 C30 H30B . . 109.9 ?
    H30A C30 H30B . . 108.3 ?
    C30 C31 C32 . . 113.1(3) ?
    C30 C31 H31A . . 109.0 ?
    C32 C31 H31A . . 109.0 ?
    C30 C31 H31B . . 109.0 ?
    C32 C31 H31B . . 109.0 ?
    H31A C31 H31B . . 107.8 ?
    C33 C32 C31 . . 113.9(3) ?
    C33 C32 H32A . . 108.8 ?
    C31 C32 H32A . . 108.8 ?
    C33 C32 H32B . . 108.8 ?
    C31 C32 H32B . . 108.8 ?
    H32A C32 H32B . . 107.7 ?
    C32 C33 C34 . . 112.7(3) ?
    C32 C33 H33A . . 109.1 ?
    C34 C33 H33A . . 109.1 ?
    C32 C33 H33B . . 109.1 ?
    C34 C33 H33B . . 109.1 ?
    H33A C33 H33B . . 107.8 ?
    C35 C34 C33 . . 114.3(3) ?
    C35 C34 H34A . . 108.7 ?
    C33 C34 H34A . . 108.7 ?
    C35 C34 H34B . . 108.7 ?
    C33 C34 H34B . . 108.7 ?
    H34A C34 H34B . . 107.6 ?
    C34 C35 C36 . . 112.3(3) ?
    C34 C35 H35A . . 109.1 ?
    C36 C35 H35A . . 109.1 ?
    C34 C35 H35B . . 109.1 ?
    C36 C35 H35B . . 109.1 ?
    H35A C35 H35B . . 107.9 ?
    C35 C36 H36A . . 109.5 ?
    C35 C36 H36B . . 109.5 ?
    H36A C36 H36B . . 109.5 ?
    C35 C36 H36C . . 109.5 ?
    H36A C36 H36C . . 109.5 ?
    H36B C36 H36C . . 109.5 ?
