# Supplementary material for: [meso-Tetra­kis(4-heptyl­oxyphen­yl)porphyrinato]nickel(II)
Source: Acta Crystallogr Sect E Struct Rep Online. 2010 Oct 23;66(Pt 11):m1455. doi: 10.1107/S1600536810041942 (PMC3009015; doi:10.1107/S1600536810041942)
Supplement: Supplementary file 2 [file e-66-m1455-Isup2.hkl]

# 
# h,k,l, Fc-squared, Fo-squared, sigma(Fo-squared) and status flag 
# 
data_I
_shelx_title             'UA104 in P2(1)/c' 
_shelx_refln_list_code          4 
_shelx_F_calc_maximum      545.54 
_exptl_crystal_F_000      1208.00 
_reflns_d_resolution_high  0.8400 
 
loop_ 
 _symmetry_equiv_pos_as_xyz 
 'x, y, z' 
 '-x, y+1/2, -z+1/2' 
 '-x, -y, -z' 
 'x, -y-1/2, z-1/2' 
 
_cell_length_a    15.8843 
_cell_length_b    19.0602 
_cell_length_c    10.2398 
_cell_angle_alpha  90.000 
_cell_angle_beta   91.221 
_cell_angle_gamma  90.000 
 
_shelx_F_squared_multiplier     1.000 
 
loop_ 
 _refln_index_h 
 _refln_index_k 
 _refln_index_l 
 _refln_F_squared_calc 
 _refln_F_squared_meas 
 _refln_F_squared_sigma 
 _refln_observed_status 
   2   0   0     9862.53    10512.85    202.35 o 
   3   0   0     5119.64     5392.45     82.71 o 
   4   0   0      142.16      160.24     16.55 o 
   5   0   0      235.11      270.00     21.84 o 
   6   0   0       59.33       30.62     20.21 o 
   7   0   0      134.67      128.86     20.83 o 
   8   0   0      432.57      606.40     35.81 o 
   9   0   0      793.09      674.08     57.52 o 
  10   0   0     1910.68     1823.37    130.75 o 
  11   0   0     3063.38     3095.83     76.20 o 
  12   0   0     4045.44     4200.69    124.68 o 
  13   0   0     1002.14      985.01     72.12 o 
  14   0   0      372.65      397.91     91.14 o 
  15   0   0       27.11       41.30     51.03 o 
  16   0   0      628.64      764.25    115.04 o 
  17   0   0      610.72      676.36    115.63 o 
  18   0   0      396.16      398.50     88.78 o 
   1   1   0        0.23       -0.05      3.83 o 
   2   1   0     1386.92     1366.91     36.72 o 
   3   1   0     1833.88     1908.98     34.28 o 
   4   1   0     3736.45     3608.57     53.70 o 
   5   1   0      287.84      309.71     24.78 o 
   6   1   0      231.07      268.94     16.71 o 
   7   1   0      426.78      428.45     22.27 o 
   8   1   0        3.07      -11.21     12.30 o 
   9   1   0       95.77       99.32     15.35 o 
  10   1   0      197.67      244.73     20.55 o 
  11   1   0       75.80       97.39     20.86 o 
  12   1   0     1690.17     1754.17     58.47 o 
  13   1   0      174.98      202.84     31.79 o 
  14   1   0      341.14      401.05     61.61 o 
  15   1   0       37.70      -28.04     42.47 o 
  16   1   0       59.71       98.40     44.68 o 
  17   1   0        0.26       -5.62     32.95 o 
  18   1   0       21.19       20.24     43.65 o 
   0   2   0     6707.33     7216.91    143.94 o 
   1   2   0     6666.09     6773.85     79.06 o 
   2   2   0      142.84      139.92      8.44 o 
   3   2   0     1312.27     1368.04     28.02 o 
   4   2   0     5483.17     5560.34     74.84 o 
   5   2   0        4.71       14.78     12.59 o 
   6   2   0       98.83       98.60     14.62 o 
   7   2   0      154.33      122.09     14.48 o 
   8   2   0      578.40      580.42     23.35 o 
   9   2   0        7.50        5.22     16.41 o 
  10   2   0     1422.74     1399.46     44.55 o 
  11   2   0     2122.84     1926.24     50.34 o 
  12   2   0     2999.52     2870.37     62.49 o 
  13   2   0     1260.59     1269.00     54.73 o 
  14   2   0      228.35      239.29     51.80 o 
  15   2   0     1413.90     1506.63    100.84 o 
  16   2   0      290.38      352.52     71.53 o 
  17   2   0       24.94      135.18     98.52 o 
  18   2   0       80.92      120.07     50.44 o 
   1   3   0     5495.87     5626.17     74.24 o 
   2   3   0     3280.00     3314.75     44.19 o 
   3   3   0     1507.67     1406.59     30.64 o 
   4   3   0       10.92       -8.73     10.42 o 
   5   3   0       43.77       51.85     12.86 o 
   6   3   0     1246.28     1338.52     32.27 o 
   7   3   0     4566.70     4924.51     70.60 o 
   8   3   0      403.56      497.51     24.10 o 
   9   3   0     2340.26     2346.71     65.74 o 
  10   3   0      446.87      393.36     34.53 o 
  11   3   0      421.62      443.19     31.69 o 
  12   3   0      482.67      525.06     33.53 o 
  13   3   0        7.95      -22.64     22.64 o 
  14   3   0     3230.67     3058.65    134.36 o 
  15   3   0       49.18       15.99     41.49 o 
  16   3   0       22.70       49.63     41.60 o 
  17   3   0      215.27      361.88     74.63 o 
  18   3   0       28.86       -3.92     42.33 o 
   0   4   0     2837.56     2933.04     61.70 o 
   1   4   0     1589.10     1569.67     28.04 o 
   2   4   0     1621.03     1643.24     32.02 o 
   3   4   0    16446.54    17377.86    215.04 o 
   4   4   0       10.56       28.71     13.17 o 
   5   4   0     3461.89     3538.51     54.40 o 
   6   4   0     1879.12     1928.06     39.53 o 
   7   4   0      189.79      158.56     16.60 o 
   8   4   0     1652.35     1560.30     38.64 o 
   9   4   0     1892.11     1758.81     75.08 o 
  10   4   0      133.57      120.03     27.80 o 
  11   4   0     1421.44     1293.30     48.70 o 
  12   4   0     1389.43     1419.20     47.68 o 
  13   4   0       63.92       90.04     29.78 o 
  14   4   0      138.51      209.17     56.93 o 
  15   4   0      717.68      645.60     75.76 o 
  16   4   0      647.06      666.37     92.18 o 
  17   4   0      361.71      403.29     70.04 o 
  18   4   0      302.67      249.36     65.19 o 
   1   5   0     6197.58     6258.64     68.20 o 
   2   5   0     6297.52     6525.73     90.33 o 
   3   5   0      488.89      487.32     22.05 o 
   4   5   0      425.66      457.13     31.68 o 
   5   5   0       21.31       10.87     13.20 o 
   6   5   0      145.94      138.51     17.34 o 
   7   5   0       45.30       46.00     14.69 o 
   8   5   0      236.69      251.78     33.34 o 
   9   5   0       63.85       19.70     23.39 o 
  10   5   0      106.15      144.64     30.54 o 
  11   5   0      201.24      172.88     27.90 o 
  12   5   0      498.85      471.45     39.30 o 
  13   5   0      413.51      427.11     34.01 o 
  14   5   0     1784.93     1822.98    102.57 o 
  15   5   0        9.78       46.69     40.10 o 
  16   5   0      191.02      244.81     58.19 o 
  17   5   0      198.97      121.56     54.25 o 
  18   5   0       87.74       35.85     45.94 o 
   0   6   0     4302.07     4259.32    182.44 o 
   1   6   0    18211.77    18883.83    188.58 o 
   2   6   0       35.84       40.16     12.34 o 
   3   6   0     2555.95     2528.13     47.18 o 
   4   6   0     6547.78     6875.92     89.92 o 
   5   6   0     7721.54     8369.41    105.05 o 
   6   6   0     4129.93     4238.08    146.20 o 
   7   6   0     5602.11     5858.16     85.59 o 
   8   6   0      767.55      743.57     31.32 o 
   9   6   0      719.20      754.44     48.86 o 
  10   6   0     1092.30     1099.65     54.92 o 
  11   6   0     1537.71     1422.05     63.13 o 
  12   6   0      341.01      347.19     31.82 o 
  13   6   0       82.15      105.47     25.78 o 
  14   6   0        4.32       -6.13     35.68 o 
  15   6   0      200.81      165.40     48.46 o 
  16   6   0      323.15      380.04     63.42 o 
  17   6   0       62.56      128.67     51.41 o 
  18   6   0      402.55      377.15     94.39 o 
   1   7   0      401.72      420.11     25.85 o 
   2   7   0       22.98       21.69     11.90 o 
   3   7   0     6101.98     6559.07     87.81 o 
   4   7   0        1.22       19.83     14.58 o 
   5   7   0      600.57      657.46     29.46 o 
   6   7   0      600.82      647.13     29.98 o 
   7   7   0       39.06       42.19     17.47 o 
   8   7   0        2.60        8.04     17.40 o 
   9   7   0        0.00       17.49     26.28 o 
  10   7   0       61.94       75.51     30.80 o 
  11   7   0       12.72       37.74     24.01 o 
  12   7   0      145.62      100.57     28.96 o 
  13   7   0      793.04      733.97     47.80 o 
  14   7   0       25.34        5.26     26.41 o 
  15   7   0      178.92      210.01     52.37 o 
  16   7   0      171.80      221.43     58.15 o 
  17   7   0       26.66       59.64     44.19 o 
   0   8   0     2919.70     3115.31     83.67 o 
   1   8   0     6439.36     6697.07     79.57 o 
   2   8   0     9185.35     9856.77    107.14 o 
   3   8   0     1003.74      974.12     32.91 o 
   4   8   0     2709.44     2728.46     54.89 o 
   5   8   0     2065.70     1930.79     47.00 o 
   6   8   0     1635.76     1748.68     47.06 o 
   7   8   0      899.45      835.32     45.09 o 
   8   8   0      627.65      566.56     43.14 o 
   9   8   0      740.81      810.63     51.59 o 
  10   8   0      326.20      370.88     42.70 o 
  11   8   0       92.64      107.13     28.90 o 
  12   8   0       80.91       86.04     28.63 o 
  13   8   0     1018.06     1041.45     54.67 o 
  14   8   0      199.84      237.19     36.64 o 
  15   8   0      141.80      150.82     47.61 o 
  16   8   0     1152.03     1121.16    140.99 o 
  17   8   0      277.64      341.69     65.81 o 
   1   9   0      116.95      113.37     15.21 o 
   2   9   0     6111.79     7085.12     86.93 o 
   3   9   0    10184.97    11521.83    139.11 o 
   4   9   0       34.71       31.35     16.35 o 
   5   9   0      205.18      222.37     23.16 o 
   6   9   0      921.52      974.76     38.85 o 
   7   9   0       18.23       27.81     19.96 o 
   8   9   0      229.94      212.98     34.65 o 
   9   9   0       23.63       11.14     28.11 o 
  10   9   0      407.93      416.54     44.54 o 
  11   9   0       17.22      -14.30     26.78 o 
  12   9   0      244.56      218.44     34.25 o 
  13   9   0      898.91      844.53     62.09 o 
  14   9   0        5.27       29.58     37.25 o 
  15   9   0        1.13       -8.64     30.16 o 
  16   9   0      164.10      308.83     94.68 o 
  17   9   0        0.21       24.19     69.91 o 
   0  10   0     1064.38     1035.33     79.35 o 
   1  10   0       52.53       35.75     18.15 o 
   2  10   0    12836.29    13105.67    138.94 o 
   3  10   0      187.95      245.10     23.16 o 
   4  10   0      824.46      781.08     34.66 o 
   5  10   0      872.59      753.80     35.23 o 
   6  10   0      337.23      320.40     28.14 o 
   7  10   0      247.64      280.71     28.54 o 
   8  10   0     1342.47     1405.54     62.83 o 
   9  10   0     1903.14     1901.05     72.34 o 
  10  10   0      839.62      963.59     48.56 o 
  11  10   0       51.85       55.33     31.76 o 
  12  10   0      583.94      624.50     58.35 o 
  13  10   0     1455.86     1577.04     77.46 o 
  14  10   0     1493.55     1411.72     76.56 o 
  15  10   0      274.30      339.66     62.18 o 
  16  10   0      403.91      416.49    103.83 o 
   1  11   0     3342.72     3285.14     70.88 o 
   2  11   0      322.50      298.71     22.86 o 
   3  11   0     1540.25     1523.86     44.86 o 
   4  11   0       29.43       41.23     20.08 o 
   5  11   0       56.75       79.15     22.73 o 
   6  11   0        3.33        7.90     20.80 o 
   7  11   0        0.13       -5.83     24.61 o 
   8  11   0       68.15      104.68     30.95 o 
   9  11   0       96.73      128.31     36.43 o 
  10  11   0      323.78      338.93     43.03 o 
  11  11   0      360.18      365.14     45.75 o 
  12  11   0       35.35       50.55     32.98 o 
  13  11   0      160.66      174.78     41.46 o 
  14  11   0       66.03       83.87     38.47 o 
  15  11   0      598.70      567.02     73.33 o 
  16  11   0        2.20       82.89     69.61 o 
   0  12   0     4081.75     3787.12    112.94 o 
   1  12   0      733.84      749.68     54.81 o 
   2  12   0     1367.70     1265.44     44.62 o 
   3  12   0      714.73      734.19     35.96 o 
   4  12   0     3626.23     3744.80     83.51 o 
   5  12   0     1342.89     1368.76     49.42 o 
   6  12   0     1463.10     1431.54     51.28 o 
   7  12   0      146.97      111.27     32.52 o 
   8  12   0       80.24       35.70     30.54 o 
   9  12   0     1206.02     1199.56     90.33 o 
  10  12   0       28.80        8.11     30.54 o 
  11  12   0      751.59      662.84     78.02 o 
  12  12   0        4.86      -31.51     31.51 o 
  13  12   0     1187.35     1098.17    107.42 o 
  14  12   0     1065.83     1115.45     90.35 o 
  15  12   0      598.71      656.57     84.07 o 
  16  12   0       52.22       23.30     66.96 o 
   1  13   0        0.62      -20.35     20.35 o 
   2  13   0     1446.88     1484.44     57.99 o 
   3  13   0     1465.54     1549.57     76.80 o 
   4  13   0      371.37      338.03     39.85 o 
   5  13   0      186.26      202.37     35.52 o 
   6  13   0      222.24      257.36     30.56 o 
   7  13   0       44.02       33.53     30.20 o 
   8  13   0       60.55      121.30     35.72 o 
   9  13   0       50.83       46.27     29.63 o 
  10  13   0        2.16      -22.02     29.68 o 
  11  13   0      662.45      599.17     71.45 o 
  12  13   0        0.02      -17.28     31.70 o 
  13  13   0      204.85      120.54     43.41 o 
  14  13   0       88.11       65.85     39.80 o 
  15  13   0       10.96      -13.99     45.07 o 
   0  14   0     2434.07     2288.71     95.63 o 
   1  14   0      794.48      817.62     65.47 o 
   2  14   0     1481.05     1407.28     68.20 o 
   3  14   0     2652.45     2649.91     84.05 o 
   4  14   0       37.10       84.23     30.75 o 
   5  14   0      720.13      763.53     53.15 o 
   6  14   0      913.19     1027.10     80.51 o 
   7  14   0      856.05      981.79     78.51 o 
   8  14   0      923.68      953.03     80.19 o 
   9  14   0     1452.75     1497.69     95.14 o 
  10  14   0      951.33     1018.17     66.98 o 
  11  14   0       87.58      114.70     38.15 o 
  12  14   0      478.17      488.88     55.22 o 
  13  14   0       31.16       47.87     40.72 o 
  14  14   0      133.11      202.69     48.19 o 
   1  15   0       95.19       67.83     26.40 o 
   2  15   0      312.47      276.88     34.10 o 
   3  15   0     3249.13     3151.68    112.56 o 
   4  15   0        7.90        3.55     29.67 o 
   5  15   0      499.11      499.57     47.93 o 
   6  15   0      163.53      159.47     48.91 o 
   7  15   0      478.28      530.88     68.76 o 
   8  15   0       56.15       73.66     43.95 o 
   9  15   0      182.53      172.37     53.98 o 
  10  15   0        0.20       -0.79     41.05 o 
  11  15   0       93.15       17.26     47.35 o 
  12  15   0      574.03      513.82     83.33 o 
  13  15   0       13.67      -12.88     47.44 o 
  14  15   0        8.77        3.85     78.61 o 
   0  16   0      631.17      610.92     63.87 o 
   1  16   0      136.11      152.37     30.62 o 
   2  16   0     1680.10     1632.15     62.07 o 
   3  16   0     3626.54     3429.49    140.49 o 
   4  16   0      126.15      152.82     44.45 o 
   5  16   0      339.70      462.12     54.28 o 
   6  16   0        2.86       21.66     41.30 o 
   7  16   0      483.86      469.95     66.95 o 
   8  16   0      557.07      519.62     69.04 o 
   9  16   0     1610.12     1589.16    105.22 o 
  10  16   0       15.96       22.80     43.14 o 
  11  16   0       42.48       -2.62     61.94 o 
  12  16   0      240.43      263.68     62.79 o 
  13  16   0        3.62       59.92     49.16 o 
   1  17   0       75.78      106.71     45.13 o 
   2  17   0        7.26       65.21     43.93 o 
   3  17   0      203.10      213.47     39.48 o 
   4  17   0        0.28       13.52     31.92 o 
   5  17   0       53.06      102.65     67.84 o 
   6  17   0       45.33       54.57     63.42 o 
   7  17   0       44.10       42.29     42.83 o 
   8  17   0       50.26       12.89     85.39 o 
   9  17   0      263.61      212.32     55.68 o 
  10  17   0       35.75       62.34     50.92 o 
  11  17   0       81.54      113.64     52.11 o 
  12  17   0       61.12      -20.17     49.25 o 
   0  18   0       52.98       47.92     38.97 o 
   1  18   0        3.89       26.02     26.22 o 
   2  18   0        2.88       21.33     35.55 o 
   3  18   0     1923.14     1770.91     78.97 o 
   4  18   0     1081.62     1092.30     68.84 o 
   5  18   0      407.84      503.29     67.88 o 
   6  18   0      577.36      531.67    113.12 o 
   7  18   0      426.68      439.79     99.70 o 
   8  18   0      368.18      540.97    105.01 o 
   9  18   0      388.51      342.45     93.50 o 
  10  18   0        2.47      -60.47     60.47 o 
  11  18   0      329.42      331.25     93.80 o 
   1  19   0       33.78       31.99     37.38 o 
   2  19   0       74.98       76.51     32.98 o 
   3  19   0        2.09       -7.74     28.07 o 
   4  19   0        4.69       51.51     38.47 o 
   5  19   0       75.20       88.09     43.35 o 
   6  19   0      199.41      238.21     55.88 o 
   7  19   0       21.24      -22.10     51.03 o 
   8  19   0        4.38       61.55     38.75 o 
   9  19   0       53.19       70.73     75.36 o 
  10  19   0      240.19      232.92     55.32 o 
   0  20   0      942.31     1001.93     87.75 o 
   1  20   0      846.31      706.17     66.95 o 
   2  20   0      146.50      201.51     41.14 o 
   3  20   0      133.54      149.42     40.80 o 
   4  20   0     1003.73     1195.83     95.73 o 
   5  20   0       72.19       19.35     41.98 o 
   6  20   0      169.90      165.87     52.48 o 
   7  20   0      121.37       81.63     60.32 o 
   8  20   0      333.63      458.03    187.89 o 
   1  21   0        2.39      -30.28     30.28 o 
   2  21   0        1.48       65.38     37.31 o 
   3  21   0       91.05      134.45    104.42 o 
   4  21   0      234.53      218.36     56.96 o 
   5  21   0        4.20       15.45     37.12 o 
   6  21   0        0.19        3.74     46.46 o 
   7  21   0        0.31        2.70     41.28 o 
   0  22   0      416.24      447.91     74.33 o 
   1  22   0      147.07      181.93     43.90 o 
   2  22   0      198.61      285.32     84.56 o 
   3  22   0      104.25      187.37     62.39 o 
   4  22   0      355.48      294.58     63.40 o 
 -18   1   1      552.49      597.99     81.85 o 
 -17   1   1      356.70      473.19     69.39 o 
 -16   1   1      167.95      163.05     51.20 o 
 -15   1   1       74.68       37.83     29.79 o 
 -14   1   1     1749.79     1679.08     73.32 o 
 -13   1   1       94.29      112.51     77.72 o 
 -12   1   1       51.58       58.12     37.50 o 
 -11   1   1     3034.32     2968.49     74.35 o 
 -10   1   1        6.44       49.77     15.51 o 
  -9   1   1       33.65       38.82     14.27 o 
  -8   1   1       62.42       60.45     13.71 o 
  -7   1   1     3490.94     3475.07     66.33 o 
  -6   1   1     5645.51     5907.88     73.53 o 
  -5   1   1    12985.48    13510.29    137.50 o 
  -4   1   1    11777.17    12682.20    152.56 o 
  -3   1   1      988.51      947.82     32.45 o 
  -2   1   1       63.12       62.71     19.47 o 
  -1   1   1     8976.91     9424.18    106.32 o 
   0   1   1      805.24      900.75     18.29 o 
   1   1   1    36466.68    37153.84    331.81 o 
   2   1   1     4538.90     4332.64     56.78 o 
   3   1   1     2886.39     2789.13     35.65 o 
   4   1   1     5590.06     5692.60     55.65 o 
   5   1   1     4249.17     4268.44     48.20 o 
   6   1   1     2975.16     2995.49     40.77 o 
   7   1   1      434.36      401.63     18.96 o 
   8   1   1      346.98      358.35     22.32 o 
   9   1   1      396.83      400.73     29.60 o 
  10   1   1      510.94      425.13     23.27 o 
  11   1   1      127.85      112.09     19.05 o 
  12   1   1      553.04      581.20     45.44 o 
  13   1   1     1370.39     1507.23     93.47 o 
  14   1   1        2.90      -11.84     38.35 o 
  15   1   1       89.55       70.65     65.63 o 
  16   1   1      250.46      293.64     60.07 o 
  17   1   1      348.43      383.20     64.29 o 
  18   1   1      182.06      186.38     52.32 o 
 -18   2   1        0.71       74.42     40.67 o 
 -17   2   1       61.48       45.22     96.16 o 
 -16   2   1        0.03       -2.63     35.43 o 
 -15   2   1      219.09      142.47     37.64 o 
 -14   2   1       58.03       98.24     32.97 o 
 -13   2   1     1965.70     1849.32     87.48 o 
 -12   2   1      471.50      478.26     51.52 o 
 -11   2   1      602.05      697.82     40.97 o 
 -10   2   1      138.12      139.57     26.71 o 
  -9   2   1      840.50      850.10     29.33 o 
  -8   2   1     6581.33     7367.34     92.22 o 
  -7   2   1      495.84      528.48     20.71 o 
  -6   2   1        6.85       28.82     24.04 o 
  -5   2   1      350.65      361.91     29.62 o 
  -4   2   1     3480.57     3474.10     73.76 o 
  -3   2   1    26984.61    28645.84    543.92 o 
  -2   2   1     3196.88     3260.09     63.58 o 
  -1   2   1       76.68       64.35      7.80 o 
   0   2   1      623.79      657.60     18.17 o 
   1   2   1     1648.64     1682.29     22.71 o 
   2   2   1      746.05      664.07     13.96 o 
   3   2   1      551.48      535.46     16.97 o 
   4   2   1      166.15      155.11     13.27 o 
   5   2   1      326.14      310.26     21.20 o 
   6   2   1      160.34      178.51     15.06 o 
   7   2   1     1845.63     1915.40     34.46 o 
   8   2   1       21.83       31.32     12.34 o 
   9   2   1      470.21      530.37     23.17 o 
  10   2   1     1118.34     1180.45     34.30 o 
  11   2   1       88.71       96.12     18.33 o 
  12   2   1        2.67        0.21     22.22 o 
  13   2   1      221.33      180.64     53.98 o 
  14   2   1        5.32        7.12     39.11 o 
  15   2   1      764.53      751.22     86.13 o 
  16   2   1      118.80      119.70     51.91 o 
  17   2   1       47.68       23.97     42.00 o 
  18   2   1      321.50      329.97     61.11 o 
 -18   3   1       11.68       56.98     68.14 o 
 -17   3   1      324.63      264.48     60.09 o 
 -16   3   1      267.27      292.63     61.65 o 
 -15   3   1      134.89      163.00     39.76 o 
 -14   3   1     2142.72     2076.38     84.51 o 
 -13   3   1      991.36     1080.47    138.42 o 
 -12   3   1      313.23      318.97     63.71 o 
 -11   3   1      602.79      555.58     63.30 o 
 -10   3   1     2022.73     2009.48     62.54 o 
  -9   3   1     2418.31     2539.29     66.42 o 
  -8   3   1     1144.63     1058.21     53.25 o 
  -7   3   1     3032.93     2943.75     80.52 o 
  -6   3   1     1472.88     1424.95     53.71 o 
  -5   3   1     2411.17     2347.34     66.93 o 
  -4   3   1      463.42      463.33     31.58 o 
  -3   3   1    11518.75    11748.61    272.40 o 
  -2   3   1    16416.25    17379.50    193.42 o 
  -1   3   1     5212.69     5391.74     73.00 o 
   0   3   1       23.88       36.44      9.65 o 
   1   3   1     5998.19     6052.07     59.87 o 
   2   3   1       28.34       36.35      7.38 o 
   3   3   1     5799.66     5786.52     63.31 o 
   4   3   1     4936.56     4938.96     59.26 o 
   5   3   1     3809.80     3820.25     52.87 o 
   6   3   1     2016.60     1992.73     38.04 o 
   7   3   1     4450.94     4324.61     61.56 o 
   8   3   1     4010.75     4117.94     69.99 o 
   9   3   1     2809.86     2818.55     47.21 o 
  10   3   1     1285.73     1235.34     41.20 o 
  11   3   1     1875.45     1854.39     49.23 o 
  12   3   1     1685.32     1658.18     57.11 o 
  13   3   1      731.74      781.36     59.79 o 
  14   3   1      804.50      730.83     74.47 o 
  15   3   1     1980.86     2040.71    134.80 o 
  16   3   1     2131.32     2270.31    162.53 o 
  17   3   1      496.98      469.05     71.52 o 
  18   3   1      333.15      360.08     62.24 o 
 -18   4   1        4.85      -39.78     39.78 o 
 -17   4   1      127.13      138.22     52.93 o 
 -16   4   1      274.96      303.38     90.11 o 
 -15   4   1      104.61       58.48     44.01 o 
 -14   4   1       17.69       34.43     30.44 o 
 -13   4   1     4112.05     4102.42    107.90 o 
 -12   4   1        0.00       -7.88     22.65 o 
 -11   4   1     1004.26      982.16     49.73 o 
 -10   4   1       71.03      114.04     27.00 o 
  -9   4   1        8.68       -8.56     24.44 o 
  -8   4   1       23.79       69.43     26.71 o 
  -7   4   1      595.62      636.60     42.88 o 
  -6   4   1      354.86      386.09     33.89 o 
  -5   4   1      886.10      857.54     44.63 o 
  -4   4   1      259.92      293.22     17.76 o 
  -3   4   1       17.50        8.98     12.30 o 
  -2   4   1      916.22      896.31     28.32 o 
  -1   4   1    22770.47    24330.21    266.68 o 
   0   4   1     8054.55     8539.12     95.50 o 
   1   4   1     1001.57     1020.42     22.99 o 
   2   4   1     3930.58     3873.73     46.66 o 
   3   4   1     4213.10     4190.23     52.09 o 
   4   4   1      601.62      573.35     21.07 o 
   5   4   1       98.20      110.29     14.20 o 
   6   4   1     6080.81     6328.21     77.06 o 
   7   4   1        1.28        4.14     12.53 o 
   8   4   1      152.28      183.42     19.11 o 
   9   4   1        3.56        8.76     14.76 o 
  10   4   1       86.14      106.19     17.52 o 
  11   4   1       19.71       27.20     19.22 o 
  12   4   1       73.20       41.70     23.96 o 
  13   4   1        6.06      -20.72     24.61 o 
  14   4   1      132.50      164.37     44.94 o 
  15   4   1     1208.60     1215.70     98.22 o 
  16   4   1       95.10       48.50     44.49 o 
  17   4   1       67.69       68.49     48.62 o 
  18   4   1      529.02      528.16     76.33 o 
 -18   5   1       63.79       54.48     85.54 o 
 -17   5   1       82.97       88.89     47.84 o 
 -16   5   1      156.27      190.41     50.04 o 
 -15   5   1      717.27      780.85     76.10 o 
 -14   5   1      103.61       68.72     32.91 o 
 -13   5   1       36.69       92.22     32.68 o 
 -12   5   1      378.23      354.68     34.93 o 
 -11   5   1      806.63      831.02     56.45 o 
 -10   5   1     4394.90     4290.68    116.92 o 
  -9   5   1      686.58      635.94     82.00 o 
  -8   5   1      675.34      629.47     56.63 o 
  -7   5   1      554.75      410.57     97.49 o 
  -6   5   1     7053.66     6963.86    138.59 o 
  -5   5   1     3665.63     3791.51     63.91 o 
  -4   5   1     2765.63     2556.47     51.23 o 
  -3   5   1     1943.78     1930.89     61.61 o 
  -2   5   1      330.85      261.94     20.93 o 
  -1   5   1       13.08        6.63     14.34 o 
   0   5   1     7433.81     7749.52     93.22 o 
   1   5   1     1552.18     1585.11     31.20 o 
   2   5   1    16126.21    16673.06    136.80 o 
   3   5   1       98.02      110.73     14.37 o 
   4   5   1     3254.79     3394.46     58.23 o 
   5   5   1      288.16      252.59     23.84 o 
   6   5   1     3450.84     3396.58     53.22 o 
   7   5   1      902.37      899.54     35.30 o 
   8   5   1      941.64      852.61     30.93 o 
   9   5   1       23.50       -4.17     15.29 o 
  10   5   1        6.56        2.02     20.68 o 
  11   5   1      873.42      879.44     37.64 o 
  12   5   1     2444.64     2427.86     70.12 o 
  13   5   1      739.03      756.57     54.65 o 
  14   5   1      483.79      577.96     70.05 o 
  15   5   1       21.35       18.16     39.48 o 
  16   5   1       64.31       57.82     43.06 o 
  17   5   1      306.14      333.99     65.03 o 
  18   5   1       26.65       -8.62    109.43 o 
 -18   6   1        0.37       28.13     68.14 o 
 -17   6   1       12.74       52.29     42.88 o 
 -16   6   1       60.50      116.84     45.80 o 
 -15   6   1      274.68      334.53     65.04 o 
 -14   6   1       15.31      -23.31     26.53 o 
 -13   6   1        0.47      -22.33     22.33 o 
 -12   6   1      235.61      266.16     34.21 o 
 -11   6   1     1263.97     1238.42     60.00 o 
 -10   6   1       60.47       -7.27     41.13 o 
  -9   6   1       96.72       64.72     33.22 o 
  -8   6   1      664.66      759.24     53.46 o 
  -7   6   1      592.26      705.15     53.02 o 
  -6   6   1     1204.87     1218.14     36.60 o 
  -5   6   1       80.92       87.91     30.31 o 
  -4   6   1       26.74       45.26     15.90 o 
  -3   6   1     1252.17     1183.45     53.89 o 
  -2   6   1     1930.37     1906.96     48.23 o 
  -1   6   1       55.09       71.15     17.91 o 
   0   6   1     2844.33     2908.45     53.19 o 
   1   6   1      159.94      155.42     19.32 o 
   2   6   1     2558.91     2657.84     35.98 o 
   3   6   1      512.82      492.52     18.30 o 
   4   6   1     1283.49     1375.99     31.70 o 
   5   6   1       14.62       14.03     12.29 o 
   6   6   1       86.15       76.03     15.41 o 
   7   6   1      869.54      945.51     36.83 o 
   8   6   1     1341.50     1480.54     38.99 o 
   9   6   1     1058.33     1156.52     37.61 o 
  10   6   1       83.80       85.44     26.95 o 
  11   6   1        1.26       37.18     24.50 o 
  12   6   1      202.14      173.54     30.18 o 
  13   6   1      700.00      672.36     53.24 o 
  14   6   1        0.04      -22.54     25.56 o 
  15   6   1       44.14       46.94     39.79 o 
  16   6   1      155.41      168.21     54.25 o 
  17   6   1       24.88      -36.41     36.41 o 
  18   6   1       19.69       27.94     48.66 o 
 -17   7   1      126.70      112.04     79.20 o 
 -16   7   1      107.80      168.61     47.79 o 
 -15   7   1      593.34      666.32     59.98 o 
 -14   7   1      216.46      254.29     41.51 o 
 -13   7   1       12.47      -21.54     24.08 o 
 -12   7   1      851.79      824.51     55.50 o 
 -11   7   1     1518.13     1556.60     67.37 o 
 -10   7   1     3450.58     3336.76     91.27 o 
  -9   7   1      294.59      241.75     35.63 o 
  -8   7   1     1073.35     1098.54     52.30 o 
  -7   7   1      360.49      342.14     24.41 o 
  -6   7   1     4997.57     5106.17     88.11 o 
  -5   7   1     6439.63     7168.46    110.70 o 
  -4   7   1     8530.14     9016.67    129.56 o 
  -3   7   1     1875.90     1753.55     60.13 o 
  -2   7   1      159.85      158.39     16.31 o 
  -1   7   1     2578.35     2396.11     51.81 o 
   0   7   1     4885.25     4921.46     75.14 o 
   1   7   1      731.00      755.04     36.69 o 
   2   7   1     7274.12     7257.77     84.76 o 
   3   7   1      458.03      421.47     20.80 o 
   4   7   1     2084.78     1926.00     57.77 o 
   5   7   1       24.29       26.88     13.53 o 
   6   7   1     3497.82     3349.53     56.01 o 
   7   7   1     3550.42     3443.50     58.41 o 
   8   7   1      606.30      589.14     29.00 o 
   9   7   1       82.71       79.67     19.64 o 
  10   7   1      354.12      310.22     32.64 o 
  11   7   1      495.41      463.47     40.34 o 
  12   7   1     1513.78     1597.70     59.80 o 
  13   7   1      917.85     1034.20     62.74 o 
  14   7   1      590.63      488.51     50.83 o 
  15   7   1       14.66        2.82     39.46 o 
  16   7   1      117.27       50.12     62.09 o 
  17   7   1      393.36      511.02    173.73 o 
 -17   8   1       89.07      159.71     81.71 o 
 -16   8   1       93.96       59.50     43.78 o 
 -15   8   1        9.12      -11.18     40.53 o 
 -14   8   1       67.08      114.74     31.41 o 
 -13   8   1        4.00      -18.22     26.98 o 
 -12   8   1        7.44       23.25     30.05 o 
 -11   8   1     2841.09     2826.49    107.24 o 
 -10   8   1      412.73      356.81     42.27 o 
  -9   8   1      359.07      348.80     48.08 o 
  -8   8   1      240.85      252.78     35.05 o 
  -7   8   1       12.90       32.49     17.04 o 
  -6   8   1      316.18      296.08     31.97 o 
  -5   8   1       39.00       52.04     21.93 o 
  -4   8   1      618.57      711.01     30.23 o 
  -3   8   1      957.89     1166.42     48.10 o 
  -2   8   1     1353.42     1342.34     35.23 o 
  -1   8   1      621.45      698.64     22.88 o 
   0   8   1      640.54      732.01     51.69 o 
   1   8   1       83.83       86.54     17.67 o 
   2   8   1      224.15      181.98     17.29 o 
   3   8   1     1031.21     1124.81     25.46 o 
   4   8   1        7.26       13.79     11.91 o 
   5   8   1      134.99      149.83     17.16 o 
   6   8   1       26.19       31.95     15.34 o 
   7   8   1      473.04      562.46     27.69 o 
   8   8   1      202.44      223.55     23.07 o 
   9   8   1       30.13       20.62     24.86 o 
  10   8   1       52.14       63.58     24.46 o 
  11   8   1       56.05       49.96     25.82 o 
  12   8   1      240.45      211.15     35.72 o 
  13   8   1      438.11      387.99     46.68 o 
  14   8   1       11.62       57.65     40.01 o 
  15   8   1      110.90       61.14     43.85 o 
  16   8   1        4.92      -23.15     40.47 o 
  17   8   1       52.55       37.60     47.79 o 
 -17   9   1      110.50       81.41     75.81 o 
 -16   9   1      625.77      684.91    119.76 o 
 -15   9   1      743.14      771.71     64.29 o 
 -14   9   1      101.60      127.06     38.88 o 
 -13   9   1     2429.78     2502.83    153.01 o 
 -12   9   1      927.38      914.30     76.52 o 
 -11   9   1      398.96      395.72     46.19 o 
 -10   9   1      746.20      663.86     58.56 o 
  -9   9   1     2718.18     2514.73     80.69 o 
  -8   9   1     3616.08     3867.03     98.39 o 
  -7   9   1     2518.11     2365.02     75.00 o 
  -6   9   1     1564.88     1573.95     46.75 o 
  -5   9   1     1346.64     1209.98     39.73 o 
  -4   9   1     1923.08     1821.16     45.68 o 
  -3   9   1     4202.14     4290.99     71.27 o 
  -2   9   1        5.78       33.92     14.05 o 
  -1   9   1       32.34       32.97     11.58 o 
   0   9   1     1241.31     1593.31     72.21 o 
   1   9   1      121.31      199.56     22.60 o 
   2   9   1      229.98      369.48     29.33 o 
   3   9   1      466.63      428.60     27.52 o 
   4   9   1      204.86      167.45     21.82 o 
   5   9   1     1772.36     1708.90     39.56 o 
   6   9   1        4.35       -9.60     15.20 o 
   7   9   1      643.06      649.34     30.94 o 
   8   9   1      573.83      485.77     29.20 o 
   9   9   1     1409.10     1437.00     73.48 o 
  10   9   1     1273.18     1327.06     53.81 o 
  11   9   1     1341.55     1233.98     54.32 o 
  12   9   1      243.89      254.70     35.40 o 
  13   9   1       13.62      -22.94     26.72 o 
  14   9   1     1277.89     1336.07     93.39 o 
  15   9   1     1492.45     1472.28    167.98 o 
  16   9   1      203.76      166.07     82.59 o 
  17   9   1      148.89       39.53     75.22 o 
 -16  10   1       39.64       33.92     66.66 o 
 -15  10   1        0.01       -7.81     47.34 o 
 -14  10   1      187.02      113.11     40.71 o 
 -13  10   1     1081.64     1133.62    112.89 o 
 -12  10   1       31.84       61.17     35.30 o 
 -11  10   1     1139.46     1237.98     68.35 o 
 -10  10   1     1212.93     1281.38     66.86 o 
  -9  10   1       10.38        9.00     28.01 o 
  -8  10   1      434.30      464.23     43.79 o 
  -7  10   1      348.43      288.39     37.84 o 
  -6  10   1        1.22       -3.45     18.89 o 
  -5  10   1      417.54      393.78     28.49 o 
  -4  10   1     1605.54     1821.73     53.89 o 
  -3  10   1       29.28       56.37     16.74 o 
  -2  10   1        1.34      -12.58     12.58 o 
  -1  10   1     6945.91     7198.40     86.92 o 
   0  10   1     1673.51     1780.29    104.57 o 
   1  10   1      882.70      913.19     38.61 o 
   2  10   1      133.78      156.97     20.23 o 
   3  10   1     3783.73     3757.72     63.59 o 
   4  10   1      674.71      656.84     25.97 o 
   5  10   1       28.79       44.18     15.57 o 
   6  10   1        5.12       -9.67     16.30 o 
   7  10   1       72.89       64.92     19.51 o 
   8  10   1      359.36      352.12     33.01 o 
   9  10   1       25.56        7.43     29.08 o 
  10  10   1       51.22       63.04     32.24 o 
  11  10   1        0.79      -42.08     42.08 o 
  12  10   1      518.74      541.64     66.76 o 
  13  10   1       29.01       57.35     55.45 o 
  14  10   1       19.68      135.58     46.95 o 
  15  10   1      110.83      161.56     52.76 o 
  16  10   1       65.07      -33.33     65.19 o 
 -16  11   1      270.49      165.18     82.00 o 
 -15  11   1      100.39      185.73     44.19 o 
 -14  11   1      346.24      521.78    102.13 o 
 -13  11   1      309.78      232.98     43.97 o 
 -12  11   1      395.75      523.73     53.51 o 
 -11  11   1       51.97       19.24     39.92 o 
 -10  11   1     1650.03     1609.71     73.63 o 
  -9  11   1     1580.08     1685.60     71.94 o 
  -8  11   1     1428.00     1437.94     96.78 o 
  -7  11   1     1379.41     1374.33     61.25 o 
  -6  11   1      487.88      442.91     32.47 o 
  -5  11   1      779.40      731.96     35.90 o 
  -4  11   1     2408.93     2298.84     56.35 o 
  -3  11   1     1577.30     1540.38     44.16 o 
  -2  11   1     1379.32     1410.24     49.56 o 
  -1  11   1    11314.27    11892.22    156.48 o 
   0  11   1      916.09      892.37     40.67 o 
   1  11   1     1489.55     1453.75     48.52 o 
   2  11   1       25.01      -18.04     18.04 o 
   3  11   1     5651.02     5466.33     81.84 o 
   4  11   1       59.98       80.14     22.27 o 
   5  11   1     1718.38     1625.43     67.10 o 
   6  11   1     1230.67     1213.37     47.69 o 
   7  11   1     1230.76     1242.55     55.52 o 
   8  11   1     1668.30     1638.96     76.51 o 
   9  11   1     1405.13     1404.04     91.56 o 
  10  11   1     1582.35     1577.06     76.78 o 
  11  11   1      317.38      383.61     59.69 o 
  12  11   1      727.78      680.28     57.96 o 
  13  11   1       91.01      156.55     49.33 o 
  14  11   1      532.61      570.34     73.07 o 
  15  11   1      820.48      804.10     84.57 o 
  16  11   1      411.26      483.06     96.01 o 
 -16  12   1      203.61      203.82     85.24 o 
 -15  12   1        7.52       47.45     50.27 o 
 -14  12   1      311.58      277.46     50.03 o 
 -13  12   1      182.20      120.79     39.66 o 
 -12  12   1       93.93       48.08     34.93 o 
 -11  12   1        6.06      -28.45     29.19 o 
 -10  12   1       14.83       64.53     33.96 o 
  -9  12   1      952.57     1027.87     61.88 o 
  -8  12   1      211.19      167.17     36.37 o 
  -7  12   1     2744.85     2766.45     84.54 o 
  -6  12   1      136.37      157.55     26.36 o 
  -5  12   1      408.89      393.28     43.36 o 
  -4  12   1      609.99      681.67     35.68 o 
  -3  12   1       12.87       -0.83     23.51 o 
  -2  12   1       99.82      115.19     36.48 o 
  -1  12   1      113.99      154.38     26.54 o 
   0  12   1       46.63       35.10     23.25 o 
   1  12   1        0.07       23.50     21.27 o 
   2  12   1      977.71     1002.58     44.93 o 
   3  12   1      424.78      515.88     51.65 o 
   4  12   1      462.14      471.53     45.39 o 
   5  12   1      218.18      227.70     29.33 o 
   6  12   1      723.27      661.24     52.45 o 
   7  12   1       33.63       41.10     24.79 o 
   8  12   1      480.53      504.25     47.37 o 
   9  12   1     2276.94     2200.54     80.94 o 
  10  12   1      611.25      643.06     54.62 o 
  11  12   1      553.20      620.11     55.69 o 
  12  12   1      113.09      173.54     41.32 o 
  13  12   1       34.63       50.80     43.84 o 
  14  12   1      100.62      141.52     74.04 o 
  15  12   1        0.23       -6.14     45.03 o 
 -15  13   1       40.03       47.75     48.58 o 
 -14  13   1      568.88      585.62     77.90 o 
 -13  13   1      174.04      244.46     55.57 o 
 -12  13   1      992.86     1065.41     70.22 o 
 -11  13   1      617.67      588.18     56.60 o 
 -10  13   1        4.05        5.07     30.97 o 
  -9  13   1       59.86       73.40     33.51 o 
  -8  13   1      335.39      388.02     44.07 o 
  -7  13   1     1941.04     1799.91     93.36 o 
  -6  13   1       18.62       18.88     57.81 o 
  -5  13   1     2885.60     2759.24     83.50 o 
  -4  13   1     1040.95      999.85    133.47 o 
  -3  13   1       52.23       56.95     27.87 o 
  -2  13   1     2018.72     1834.06     67.47 o 
  -1  13   1     4144.60     4006.12     85.66 o 
   0  13   1     2051.82     2059.59     63.36 o 
   1  13   1       99.84       85.56     26.46 o 
   2  13   1      567.85      564.77     39.45 o 
   3  13   1     3100.21     3144.29     76.54 o 
   4  13   1      523.51      543.47     37.15 o 
   5  13   1       34.81       14.47     23.50 o 
   6  13   1      515.52      515.55     52.56 o 
   7  13   1      873.97      924.84     70.33 o 
   8  13   1        2.94      -28.49     28.49 o 
   9  13   1      994.97      873.04     59.35 o 
  10  13   1      545.95      642.67     55.57 o 
  11  13   1      116.28      134.42     37.55 o 
  12  13   1       88.07      113.14     39.72 o 
  13  13   1      598.69      722.33     80.40 o 
  14  13   1      373.81      355.07     66.16 o 
  15  13   1      266.73      212.75     62.05 o 
 -14  14   1       17.27       85.81     39.69 o 
 -13  14   1        7.01      -61.06     61.06 o 
 -12  14   1       31.51       31.56     70.79 o 
 -11  14   1      689.19      578.72    107.07 o 
 -10  14   1        8.59      -30.09     51.91 o 
  -9  14   1      212.36      220.04     82.00 o 
  -8  14   1        3.32       -9.14     60.17 o 
  -7  14   1      415.58      439.77     63.53 o 
  -6  14   1       68.08       17.65     55.90 o 
  -5  14   1      401.90      421.44     44.15 o 
  -4  14   1      572.17      584.76     79.92 o 
  -3  14   1      111.54      109.61     29.56 o 
  -2  14   1     1451.43     1334.46     62.36 o 
  -1  14   1      125.71      152.21     37.06 o 
   0  14   1      614.91      575.01     41.34 o 
   1  14   1      241.57      233.03     32.54 o 
   2  14   1       75.72       82.64     27.35 o 
   3  14   1      887.38      902.51     47.78 o 
   4  14   1     1671.05     1626.60     68.23 o 
   5  14   1        0.14      -26.64     26.64 o 
   6  14   1      582.59      568.94     63.84 o 
   7  14   1      589.37      584.01     66.00 o 
   8  14   1       78.37       97.95     35.08 o 
   9  14   1       26.24       16.59     30.69 o 
  10  14   1      151.32      105.10     37.76 o 
  11  14   1       76.67       99.63     38.71 o 
  12  14   1        1.69       11.79     37.20 o 
  13  14   1      187.02      107.01     48.80 o 
  14  14   1        3.09      -21.15     49.55 o 
 -14  15   1      423.95      567.42    170.93 o 
 -13  15   1      343.28      337.68     66.26 o 
 -12  15   1      364.25      383.79     71.23 o 
 -11  15   1     1304.63     1206.45     96.60 o 
 -10  15   1      573.31      665.16     76.26 o 
  -9  15   1     2481.40     2349.70    118.68 o 
  -8  15   1     1699.19     1768.52    106.19 o 
  -7  15   1      228.68      184.30     69.61 o 
  -6  15   1      422.71      333.80     57.73 o 
  -5  15   1      508.18      475.37     60.77 o 
  -4  15   1       12.37       32.53     30.20 o 
  -3  15   1       89.74       32.70     29.78 o 
  -2  15   1     2588.89     2378.09     82.31 o 
  -1  15   1      284.22      293.21     39.89 o 
   0  15   1      362.90      393.53     39.01 o 
   1  15   1      826.88      769.50     47.13 o 
   2  15   1      564.80      620.90     44.63 o 
   3  15   1     1016.57     1046.70     52.67 o 
   4  15   1      927.70      906.55     58.63 o 
   5  15   1      108.03      108.77     34.13 o 
   6  15   1      391.70      463.90     52.37 o 
   7  15   1     1028.02     1016.53     80.72 o 
   8  15   1      221.47      151.65     94.83 o 
   9  15   1       16.14        1.81    104.57 o 
  10  15   1     1200.43     1303.48     93.88 o 
  11  15   1     1468.02     1701.06    156.33 o 
  12  15   1      543.42      677.57     79.77 o 
  13  15   1      533.70      573.71    111.79 o 
  14  15   1      127.51      151.61     72.86 o 
 -13  16   1        0.72      108.10     78.02 o 
 -12  16   1       68.18      118.24     50.37 o 
 -11  16   1       10.13       27.92     63.42 o 
 -10  16   1      244.74      366.47     65.98 o 
  -9  16   1      622.92      577.79     72.53 o 
  -8  16   1       17.25       44.65     85.83 o 
  -7  16   1        1.90       -5.54     38.50 o 
  -6  16   1       25.06        5.18     33.85 o 
  -5  16   1      364.99      371.82     59.31 o 
  -4  16   1       12.44       13.12     28.23 o 
  -3  16   1      649.57      657.56     52.84 o 
  -2  16   1     1265.66     1132.12     63.84 o 
  -1  16   1      105.78      113.27     33.81 o 
   0  16   1       12.32       50.33     29.38 o 
   1  16   1      270.12      286.16     36.03 o 
   2  16   1       24.46       13.08     25.79 o 
   3  16   1       45.26       30.92     25.46 o 
   4  16   1      494.11      483.53     49.71 o 
   5  16   1       49.50       50.13     31.25 o 
   6  16   1      172.21       95.19     53.39 o 
   7  16   1       73.20      110.08     46.84 o 
   8  16   1        6.13       22.54     39.41 o 
   9  16   1       25.26      -22.96     38.73 o 
  10  16   1       75.09       23.38     44.61 o 
  11  16   1      588.62      487.53     69.66 o 
  12  16   1       58.27      173.59     51.73 o 
  13  16   1        0.16       14.75     65.19 o 
 -12  17   1       53.37       72.11     74.33 o 
 -11  17   1      532.19      733.82     83.24 o 
 -10  17   1     1650.81     1643.01    183.62 o 
  -9  17   1      634.65      720.35     80.71 o 
  -8  17   1     1779.60     1770.37    110.15 o 
  -7  17   1      299.94      288.34     55.61 o 
  -6  17   1      246.61      361.46     60.63 o 
  -5  17   1       20.58      -33.23     33.23 o 
  -4  17   1        9.37       61.52     30.21 o 
  -3  17   1      545.92      595.98     53.72 o 
  -2  17   1     2520.68     2441.67     87.72 o 
  -1  17   1      276.70      267.63     42.20 o 
   0  17   1      791.38      822.34     52.20 o 
   1  17   1      500.46      424.59     48.89 o 
   2  17   1     1324.04     1407.72     73.10 o 
   3  17   1      434.96      455.50     43.56 o 
   4  17   1     1199.73     1058.30     66.20 o 
   5  17   1       40.59       39.32     42.53 o 
   6  17   1       12.76       -2.95     43.06 o 
   7  17   1      162.53      354.51    128.75 o 
   8  17   1      864.26     1056.42    224.91 o 
   9  17   1     1039.39      989.16    101.32 o 
  10  17   1     1020.51     1124.80     96.95 o 
  11  17   1      398.66      426.80    114.89 o 
  12  17   1     1027.16      969.26    137.75 o 
 -11  18   1      196.19      193.60     54.98 o 
 -10  18   1        1.30      -41.89     41.89 o 
  -9  18   1       99.66      187.47     54.65 o 
  -8  18   1      118.92      228.73     55.44 o 
  -7  18   1       37.93       71.43     39.50 o 
  -6  18   1        7.95       34.82     38.59 o 
  -5  18   1       42.99       48.60     40.11 o 
  -4  18   1      775.17      723.83     77.86 o 
  -3  18   1      941.82      835.00     78.13 o 
  -2  18   1      945.99      773.73     82.33 o 
  -1  18   1      377.12      285.91     71.56 o 
   0  18   1       55.67       19.30     26.22 o 
   1  18   1        6.15       13.79     25.65 o 
   2  18   1      104.09       53.08     31.00 o 
   3  18   1      245.08      268.49     45.12 o 
   4  18   1      494.73      471.17     52.85 o 
   5  18   1      340.56      382.93     87.27 o 
   6  18   1       18.46       -2.05     36.85 o 
   7  18   1      119.66      140.10     59.58 o 
   8  18   1       11.94       22.50     45.64 o 
   9  18   1        0.35       36.62     45.69 o 
  10  18   1      235.91      238.01     60.85 o 
  11  18   1        6.47       20.35     51.95 o 
 -10  19   1      780.52      889.00    140.70 o 
  -9  19   1       21.20      112.28     43.91 o 
  -8  19   1      406.47      390.42     63.63 o 
  -7  19   1      361.79      280.51     60.52 o 
  -6  19   1      447.51      575.26    152.94 o 
  -5  19   1      443.82      479.06     67.99 o 
  -4  19   1       53.00      132.84     50.52 o 
  -3  19   1      228.94      200.51     39.79 o 
  -2  19   1      142.78      208.31     46.01 o 
  -1  19   1      158.71      171.72     39.66 o 
   0  19   1      524.72      539.87     54.88 o 
   1  19   1      552.40      590.62     49.39 o 
   2  19   1      595.83      602.37     50.02 o 
   3  19   1      147.49      195.27     38.96 o 
   4  19   1      394.19      489.15    185.53 o 
   5  19   1      128.30       91.26     44.44 o 
   6  19   1       95.96      172.03     50.07 o 
   7  19   1      335.14      376.88     63.88 o 
   8  19   1      110.30      301.96     89.08 o 
   9  19   1      366.25      333.12     66.96 o 
  10  19   1       51.08      148.05     55.94 o 
  -8  20   1        0.00      -52.50     52.50 o 
  -7  20   1       35.39      -14.40     41.50 o 
  -6  20   1       36.48       77.09     67.84 o 
  -5  20   1        3.40      -18.85     39.57 o 
  -4  20   1      274.78      285.98     60.52 o 
  -3  20   1      119.18      115.76     49.89 o 
  -2  20   1      147.10      138.22     44.52 o 
  -1  20   1       11.46      -20.67     28.57 o 
   0  20   1       20.60       72.70     34.97 o 
   1  20   1        0.30        1.22     24.99 o 
   2  20   1       20.27       61.30     29.55 o 
   3  20   1       11.01      -28.72     28.72 o 
   4  20   1       24.68       16.02     30.70 o 
   5  20   1        4.37       92.32     58.11 o 
   6  20   1      150.60      178.75     75.81 o 
   7  20   1       14.07      -30.12     30.12 o 
   8  20   1        0.63      -32.67     35.36 o 
  -7  21   1      514.89      580.15     83.62 o 
  -6  21   1      289.01      367.37    106.33 o 
  -5  21   1       75.88       98.47     48.47 o 
  -4  21   1       20.68        9.28     41.16 o 
  -3  21   1      963.03      925.94    124.18 o 
  -2  21   1       24.96       -5.84     31.69 o 
  -1  21   1      132.00      136.86     43.94 o 
   0  21   1      240.63      221.77     45.85 o 
   1  21   1      609.46      628.80     62.18 o 
   2  21   1      208.15      246.79     44.22 o 
   3  21   1       12.55        9.33     30.90 o 
   4  21   1       95.92      125.09     46.90 o 
   5  21   1      559.35      629.18     78.76 o 
   6  21   1        1.87       12.19     46.90 o 
  -4  22   1       12.98       46.52     47.51 o 
  -3  22   1       30.75       53.07     51.57 o 
  -2  22   1       15.48       44.34     45.99 o 
  -1  22   1        5.82      -26.66     41.34 o 
   0  22   1       14.18       16.14     36.57 o 
   1  22   1        9.19      -30.34     30.34 o 
   2  22   1        2.98       43.35     42.55 o 
   3  22   1       11.33       -2.01     34.84 o 
   4  22   1       24.96      130.74     44.29 o 
 -18   0   2      283.38      237.45     81.41 o 
 -17   0   2      508.87      379.33     90.55 o 
 -16   0   2      428.73      389.06     83.48 o 
 -15   0   2       17.79       96.16     64.60 o 
 -14   0   2     1862.49     1633.81    125.95 o 
 -13   0   2      127.61      192.02     65.19 o 
 -12   0   2      458.65      380.80     73.45 o 
 -11   0   2       15.98       32.15     51.62 o 
 -10   0   2     6560.66     6847.03    224.17 o 
  -9   0   2     3911.23     4057.47    102.50 o 
  -8   0   2     2893.98     2801.13     72.08 o 
  -7   0   2     1916.62     2202.58     72.71 o 
  -6   0   2     5669.09     6177.44    111.62 o 
  -5   0   2     3381.01     3404.88     81.85 o 
  -4   0   2     4602.44     5012.27     91.90 o 
  -3   0   2     3803.84     3977.82     77.07 o 
  -2   0   2     1951.39     1906.78    146.01 o 
  -1   0   2    10017.84    10151.68    148.27 o 
   0   0   2     3458.37     3795.81     72.41 o 
   1   0   2    65031.73    66811.52    835.30 o 
   2   0   2   297618.38   293323.88   3695.64 o 
   3   0   2      399.64      415.87     30.13 o 
   4   0   2      200.97      187.59     34.36 o 
   5   0   2      898.69      973.02     46.40 o 
   6   0   2     4184.77     4000.98     91.89 o 
   7   0   2      473.10      464.13     25.70 o 
   8   0   2      682.82      650.70     46.65 o 
   9   0   2     1131.71     1170.08     47.08 o 
  10   0   2       29.42       33.78     22.20 o 
  11   0   2      400.48      340.27     44.48 o 
  12   0   2      790.20      977.52    110.76 o 
  13   0   2     1624.71     1433.53    127.42 o 
  14   0   2      417.24      555.71     96.75 o 
  15   0   2       23.88       -2.65     51.32 o 
  16   0   2      496.87      450.41    100.29 o 
  17   0   2        1.78      -10.32     56.93 o 
  18   0   2      146.44      195.56     79.94 o 
 -18   1   2       27.90       55.91     39.22 o 
 -17   1   2       41.48       60.47     49.26 o 
 -16   1   2       35.15       14.74     38.67 o 
 -15   1   2        7.56       31.61     39.84 o 
 -14   1   2       93.63      107.26     43.20 o 
 -13   1   2      183.31      231.63     48.60 o 
 -12   1   2      135.34       98.83     42.08 o 
 -11   1   2       59.81       35.45     38.35 o 
 -10   1   2     1937.16     1950.13     59.99 o 
  -9   1   2     2122.96     2133.81     52.11 o 
  -8   1   2      141.72      167.70     21.37 o 
  -7   1   2        0.23       24.05     12.03 o 
  -6   1   2      235.92      251.75     23.80 o 
  -5   1   2      558.41      538.96     22.04 o 
  -4   1   2     6079.25     6448.66     77.97 o 
  -3   1   2     7585.24     7822.44     99.90 o 
  -2   1   2     6834.76     7232.67     93.29 o 
  -1   1   2     4432.02     4515.67     65.01 o 
   0   1   2       18.61       12.17      9.77 o 
   1   1   2       88.73       92.12     11.79 o 
   2   1   2     4184.63     4151.93     57.83 o 
   3   1   2      251.57      211.24     16.81 o 
   4   1   2     6278.72     6433.76     70.73 o 
   5   1   2      321.00      300.30     12.97 o 
   6   1   2        1.07        6.28      8.76 o 
   7   1   2      390.00      379.80     21.56 o 
   8   1   2        2.87        2.62     11.00 o 
   9   1   2      140.35      125.06     15.53 o 
  10   1   2      202.06      206.92     22.06 o 
  11   1   2       12.21       23.31     21.84 o 
  12   1   2        6.25        5.74     21.75 o 
  13   1   2        4.74       12.56     28.21 o 
  14   1   2       79.11       82.31     43.05 o 
  15   1   2      161.81      176.89     58.11 o 
  16   1   2        0.50        5.64     41.56 o 
  17   1   2       17.86       24.97     45.87 o 
  18   1   2       11.84      155.99     56.63 o 
 -18   2   2       49.90       38.41     71.97 o 
 -17   2   2      206.28      428.58     91.14 o 
 -16   2   2      500.85      558.18     66.95 o 
 -15   2   2      139.93      197.42     49.43 o 
 -14   2   2     1629.70     1641.01     89.47 o 
 -13   2   2     2335.90     2446.87    110.91 o 
 -12   2   2      552.66      503.14     57.70 o 
 -11   2   2     3940.89     3921.30    170.49 o 
 -10   2   2     2023.25     1975.22     83.61 o 
  -9   2   2     6958.79     7124.20    121.58 o 
  -8   2   2     6657.63     6803.64    113.68 o 
  -7   2   2       12.00       55.06     18.92 o 
  -6   2   2     7897.17     8570.83    126.04 o 
  -5   2   2     1346.73     1267.88     50.16 o 
  -4   2   2      155.81      160.03     30.42 o 
  -3   2   2      200.12      211.42     16.79 o 
  -2   2   2      704.76      738.44     25.49 o 
  -1   2   2     9403.21     9589.80    118.18 o 
   0   2   2      650.51      607.59     23.76 o 
   1   2   2     9876.52     9948.83    121.41 o 
   2   2   2      573.70      580.96     18.35 o 
   3   2   2    16748.60    16759.71    135.58 o 
   4   2   2     1277.60     1157.42     27.45 o 
   5   2   2      112.36      139.59     14.39 o 
   6   2   2     5665.75     5610.32     71.12 o 
   7   2   2       13.31       19.46     10.93 o 
   8   2   2       88.04       86.23     13.41 o 
   9   2   2     1172.35     1165.02     31.35 o 
  10   2   2      777.01      729.56     31.45 o 
  11   2   2      493.55      512.52     42.71 o 
  12   2   2     1783.45     1730.99     99.60 o 
  13   2   2     1253.62     1185.88     63.57 o 
  14   2   2     1065.77      986.25     83.58 o 
  15   2   2      852.62     1001.51    114.45 o 
  16   2   2        5.47      -34.41     34.41 o 
  17   2   2       90.35       96.22     46.50 o 
  18   2   2      119.67      227.93     60.56 o 
 -18   3   2       10.91       40.41     40.59 o 
 -17   3   2        8.40       68.73     68.73 o 
 -16   3   2      290.67      273.18     52.48 o 
 -15   3   2       60.80       67.00     40.82 o 
 -14   3   2       42.94      118.38     48.67 o 
 -13   3   2      431.83      407.57     56.77 o 
 -12   3   2     2458.36     2337.12    154.27 o 
 -11   3   2        5.64       23.62     27.21 o 
 -10   3   2      549.83      559.60     39.36 o 
  -9   3   2      518.63      476.56     36.38 o 
  -8   3   2      388.98      411.56     32.75 o 
  -7   3   2     8264.95     9264.13    168.74 o 
  -6   3   2      746.18      864.28     45.22 o 
  -5   3   2     4140.24     4563.26     99.80 o 
  -4   3   2     1447.44     1609.24     57.24 o 
  -3   3   2      393.14      382.64     21.14 o 
  -2   3   2       20.90       19.72     13.35 o 
  -1   3   2     1486.55     1439.68     35.63 o 
   0   3   2      306.99      321.41     20.06 o 
   1   3   2      851.69      883.41     30.10 o 
   2   3   2     4464.44     4364.20     53.27 o 
   3   3   2     1547.13     1572.58     27.19 o 
   4   3   2      484.68      508.86     20.74 o 
   5   3   2        0.15      -11.70     11.70 o 
   6   3   2      311.63      334.52     19.49 o 
   7   3   2      918.25     1092.09     31.99 o 
   8   3   2      887.38      835.93     26.26 o 
   9   3   2     1953.08     1939.24     39.58 o 
  10   3   2     1328.21     1366.91     47.55 o 
  11   3   2      326.38      384.77     71.44 o 
  12   3   2      385.12      446.74     44.69 o 
  13   3   2      439.35      416.19     76.34 o 
  14   3   2      644.95      610.93     69.92 o 
  15   3   2      608.16      661.33     76.45 o 
  16   3   2      405.06      378.83     62.60 o 
  17   3   2        0.89       44.82     84.66 o 
  18   3   2        2.34       44.32     41.98 o 
 -18   4   2      418.97      474.76     74.59 o 
 -17   4   2      215.54       69.02     66.96 o 
 -16   4   2      317.09      347.28     59.26 o 
 -15   4   2      833.47      901.44     74.76 o 
 -14   4   2      944.14     1003.11     75.71 o 
 -13   4   2     1346.76     1201.35     78.31 o 
 -12   4   2      547.65      517.36     57.98 o 
 -11   4   2      444.92      447.68     41.11 o 
 -10   4   2     3908.65     4090.56     94.23 o 
  -9   4   2     1536.15     1504.73     69.71 o 
  -8   4   2      138.13       64.80     70.20 o 
  -7   4   2     3772.22     3842.78    100.74 o 
  -6   4   2     1055.40      996.40     83.48 o 
  -5   4   2     2040.90     2023.72     66.67 o 
  -4   4   2     3670.06     3894.10     92.54 o 
  -3   4   2     1665.15     1630.23     40.24 o 
  -2   4   2       80.35       68.90     15.78 o 
  -1   4   2     7061.07     7201.57    101.25 o 
   0   4   2     1227.55     1211.40     37.01 o 
   1   4   2        6.11        5.45     16.79 o 
   2   4   2       16.49       11.16     10.50 o 
   3   4   2     1339.87     1201.49     26.47 o 
   4   4   2     2173.60     2067.86     38.39 o 
   5   4   2     5704.76     5695.47     71.67 o 
   6   4   2       10.29       13.55     13.09 o 
   7   4   2     3575.11     3539.37     57.48 o 
   8   4   2      602.49      623.15     28.07 o 
   9   4   2      605.57      548.65     34.07 o 
  10   4   2     1778.56     1688.46     46.10 o 
  11   4   2     1471.97     1432.46     51.12 o 
  12   4   2      571.44      643.93     78.71 o 
  13   4   2      608.78      558.11     51.41 o 
  14   4   2      371.92      374.45     46.17 o 
  15   4   2        8.74       -3.82     39.56 o 
  16   4   2       10.27        7.89     40.12 o 
  17   4   2      229.61      342.94     74.48 o 
  18   4   2      217.26      234.50     57.57 o 
 -18   5   2       30.17       81.39     78.02 o 
 -17   5   2      191.58      237.74     87.31 o 
 -16   5   2       62.31       50.56     81.12 o 
 -15   5   2       18.20        8.28     28.66 o 
 -14   5   2       46.14       27.98     38.33 o 
 -13   5   2      449.87      429.14     57.45 o 
 -12   5   2     1516.79     1513.44     92.54 o 
 -11   5   2      946.68      958.17     53.88 o 
 -10   5   2      419.91      462.31     64.45 o 
  -9   5   2       38.25       71.70     47.49 o 
  -8   5   2      563.96      646.08    108.99 o 
  -7   5   2       38.39       80.55     46.60 o 
  -6   5   2      686.67      763.21     47.53 o 
  -5   5   2     1193.83     1268.11     44.93 o 
  -4   5   2        2.15        5.73     15.82 o 
  -3   5   2        0.64       -5.73     13.46 o 
  -2   5   2      391.96      423.06     25.52 o 
  -1   5   2        4.14      -10.89     18.01 o 
   0   5   2      792.13      823.31     34.33 o 
   1   5   2      692.30      710.78     32.39 o 
   2   5   2       53.54       45.22     15.97 o 
   3   5   2     1423.90     1437.00     28.84 o 
   4   5   2     1669.02     1606.11     30.71 o 
   5   5   2      660.20      746.92     26.66 o 
   6   5   2     1173.04     1179.05     33.30 o 
   7   5   2      468.84      474.68     24.91 o 
   8   5   2      473.32      503.10     27.10 o 
   9   5   2      118.50      126.54     20.46 o 
  10   5   2      169.19      164.33     23.22 o 
  11   5   2       11.12       31.26     26.38 o 
  12   5   2       39.29       10.21     30.77 o 
  13   5   2       36.88       72.32     31.32 o 
  14   5   2        7.70       42.36     31.27 o 
  15   5   2       21.72       10.73     40.99 o 
  16   5   2       68.36       36.66     45.51 o 
  17   5   2        0.16      -55.31     55.31 o 
  18   5   2      304.04      309.36     66.27 o 
 -18   6   2      112.19      140.96     52.59 o 
 -17   6   2      360.67      452.48    103.53 o 
 -16   6   2      329.80      374.72     64.12 o 
 -15   6   2      188.75      248.72     43.21 o 
 -14   6   2       63.21      106.64     35.63 o 
 -13   6   2      531.13      555.72     71.23 o 
 -12   6   2      629.76      661.23     50.65 o 
 -11   6   2      898.35      811.72     62.90 o 
 -10   6   2      538.85      428.64     50.46 o 
  -9   6   2     1640.27     1656.71     76.59 o 
  -8   6   2      123.01       84.77     35.40 o 
  -7   6   2     1556.24     1440.26     66.18 o 
  -6   6   2      714.54      648.05     47.30 o 
  -5   6   2     7261.71     8134.98    117.30 o 
  -4   6   2     2542.44     2590.76     56.06 o 
  -3   6   2     2718.65     2664.55     57.49 o 
  -2   6   2     1959.51     1934.27     49.60 o 
  -1   6   2     1545.25     1503.98     45.61 o 
   0   6   2     1169.37     1146.66     41.35 o 
   1   6   2     2668.66     2537.04     57.92 o 
   2   6   2       77.83       81.79     14.91 o 
   3   6   2     2421.14     2262.59     36.42 o 
   4   6   2      737.52      776.59     31.18 o 
   5   6   2     3546.55     3417.75     54.84 o 
   6   6   2     3432.11     3483.37     57.58 o 
   7   6   2     8633.19     9044.05    109.48 o 
   8   6   2     4445.18     4438.58     71.04 o 
   9   6   2     2116.59     2078.02     49.98 o 
  10   6   2      592.58      657.34     33.94 o 
  11   6   2     1219.41     1130.99     85.28 o 
  12   6   2     1889.13     1700.54    120.08 o 
  13   6   2      766.34      712.33     55.80 o 
  14   6   2       44.49       16.90     37.18 o 
  15   6   2      120.30       80.90     34.78 o 
  16   6   2       19.67       -2.54     40.65 o 
  17   6   2       12.28       29.35     45.86 o 
 -17   7   2       10.66       -7.37     54.27 o 
 -16   7   2       23.24       53.68     44.01 o 
 -15   7   2        1.64       -9.99     32.42 o 
 -14   7   2       60.54       48.93     31.75 o 
 -13   7   2      127.17      130.10     30.97 o 
 -12   7   2       20.20       17.41     35.92 o 
 -11   7   2      979.17     1026.89     72.73 o 
 -10   7   2      216.13      218.22     45.46 o 
  -9   7   2        1.32       82.76     38.17 o 
  -8   7   2        0.13      -26.65     26.65 o 
  -7   7   2      581.27      604.47     54.86 o 
  -6   7   2      298.88      278.53     23.09 o 
  -5   7   2        1.68       -3.80     24.15 o 
  -4   7   2      997.73     1113.40     40.10 o 
  -3   7   2      648.31      714.30     33.86 o 
  -2   7   2      106.76      143.19     21.31 o 
  -1   7   2     1431.94     1527.73     47.94 o 
   0   7   2       66.00       80.48     24.00 o 
   1   7   2        5.48        8.52     14.29 o 
   2   7   2       75.86       71.23     19.60 o 
   3   7   2        2.20        2.82     10.98 o 
   4   7   2        9.32       -2.26     11.69 o 
   5   7   2     2789.24     2888.03     50.85 o 
   6   7   2       24.65       26.23     15.21 o 
   7   7   2     1000.39     1016.24     34.91 o 
   8   7   2       89.41      107.91     20.97 o 
   9   7   2      116.57      160.11     23.38 o 
  10   7   2        0.04      -26.27     26.27 o 
  11   7   2       10.84       17.03     36.91 o 
  12   7   2        8.82       10.81     28.05 o 
  13   7   2       69.58       71.27     33.42 o 
  14   7   2        0.21      -26.60     26.60 o 
  15   7   2      108.59       78.02     44.60 o 
  16   7   2        0.23       40.89     62.24 o 
  17   7   2       66.01        0.16     57.81 o 
 -17   8   2      395.05      452.48    108.25 o 
 -16   8   2      407.95      406.25     69.63 o 
 -15   8   2      817.30      817.88     65.07 o 
 -14   8   2     1348.38     1254.20     73.91 o 
 -13   8   2      188.55      233.27     41.74 o 
 -12   8   2      774.63      729.63     56.31 o 
 -11   8   2     1220.88     1293.00     80.48 o 
 -10   8   2      519.46      496.76     81.12 o 
  -9   8   2      232.54      173.75     42.85 o 
  -8   8   2      337.82      259.60     44.63 o 
  -7   8   2     2048.82     1821.23     81.72 o 
  -6   8   2        3.75       28.64     23.91 o 
  -5   8   2      414.52      363.40     44.01 o 
  -4   8   2      783.38      740.87     66.24 o 
  -3   8   2      445.34      378.33     31.89 o 
  -2   8   2      452.23      364.98     29.85 o 
  -1   8   2     1223.43     1214.83     45.52 o 
   0   8   2     3427.30     3420.53     74.53 o 
   1   8   2      266.83      197.36     21.28 o 
   2   8   2      148.94      194.50     19.36 o 
   3   8   2      526.26      492.57     24.97 o 
   4   8   2     1989.99     1845.83     36.14 o 
   5   8   2     2709.37     2628.64     49.59 o 
   6   8   2      990.40      946.24     40.53 o 
   7   8   2     2405.92     2345.51     51.64 o 
   8   8   2     2419.26     2425.47     54.21 o 
   9   8   2      232.45      194.14     24.48 o 
  10   8   2     1007.39      919.21     45.73 o 
  11   8   2      833.81      757.32     44.64 o 
  12   8   2      366.79      362.75     43.17 o 
  13   8   2      240.59      268.26     47.31 o 
  14   8   2      186.03      215.33     68.14 o 
  15   8   2      263.87      275.23     52.90 o 
  16   8   2      175.70      270.19     90.55 o 
  17   8   2      405.74      473.12    112.97 o 
 -17   9   2       11.11       19.47     58.99 o 
 -16   9   2       68.15      -14.67     47.81 o 
 -15   9   2      219.21      171.50     43.96 o 
 -14   9   2      262.59      273.95     59.47 o 
 -13   9   2      174.33      207.74     40.64 o 
 -12   9   2       59.40       24.51     30.42 o 
 -11   9   2      708.69      592.25     52.32 o 
 -10   9   2      315.75      313.60     54.57 o 
  -9   9   2       77.38       50.69     40.47 o 
  -8   9   2     1233.75     1042.71    119.46 o 
  -7   9   2        7.63       32.19     34.99 o 
  -6   9   2     1068.75     1109.35     45.01 o 
  -5   9   2      744.88      790.64     40.82 o 
  -4   9   2       92.81      130.84     24.80 o 
  -3   9   2        0.72       23.78     18.93 o 
  -2   9   2      539.33      650.25     37.75 o 
  -1   9   2     4797.02     5261.60    121.11 o 
   0   9   2     3125.55     3237.40     75.97 o 
   1   9   2       40.65       58.59     18.06 o 
   2   9   2       90.92      113.43     20.13 o 
   3   9   2        0.00       10.41     15.02 o 
   4   9   2     5603.75     5730.48    110.15 o 
   5   9   2     1682.11     1793.94     51.14 o 
   6   9   2       47.26       65.81     18.02 o 
   7   9   2       78.90       97.57     20.71 o 
   8   9   2      638.51      664.37     34.41 o 
   9   9   2       30.67       27.73     20.51 o 
  10   9   2       30.62       64.64     27.38 o 
  11   9   2       48.03       31.98     28.91 o 
  12   9   2      347.15      287.14     52.69 o 
  13   9   2       89.67       53.20     44.83 o 
  14   9   2       76.21       55.87     40.97 o 
  15   9   2       73.95       63.12     46.55 o 
  16   9   2       37.66       26.25     43.29 o 
  17   9   2        0.32      -66.07     66.07 o 
 -16  10   2       14.71      -17.25     47.83 o 
 -15  10   2      532.65      502.02    108.32 o 
 -14  10   2     1033.26      962.72     87.40 o 
 -13  10   2     1347.21     1200.23     96.22 o 
 -12  10   2     1868.09     1874.12     80.93 o 
 -11  10   2      426.59      540.86     71.77 o 
 -10  10   2      748.34      740.34     56.64 o 
  -9  10   2      320.78      379.29     50.19 o 
  -8  10   2     1487.89     1364.82     62.84 o 
  -7  10   2     3112.29     2939.73    110.64 o 
  -6  10   2      693.16      562.49     57.56 o 
  -5  10   2        4.57       23.72     31.59 o 
  -4  10   2      506.15      505.63     37.32 o 
  -3  10   2     1575.42     1641.29     56.59 o 
  -2  10   2      122.46       68.49     23.39 o 
  -1  10   2      192.09      166.20     17.03 o 
   0  10   2     1711.61     1683.10     58.07 o 
   1  10   2        9.83       33.96     19.05 o 
   2  10   2      668.45      544.27     32.08 o 
   3  10   2        4.19       11.53     15.92 o 
   4  10   2     7666.74     7590.48    100.62 o 
   5  10   2     1062.54     1042.94     43.41 o 
   6  10   2      181.40      193.74     32.19 o 
   7  10   2      181.57      170.22     28.70 o 
   8  10   2     1242.13     1278.09     50.95 o 
   9  10   2      736.39      725.96     50.42 o 
  10  10   2     1833.27     1863.11     90.84 o 
  11  10   2     1189.44     1116.10     62.72 o 
  12  10   2        2.57      -27.17     36.17 o 
  13  10   2       28.97      -14.50     39.68 o 
  14  10   2      641.11      675.53     77.14 o 
  15  10   2      695.02      856.13    175.21 o 
  16  10   2      789.21      694.05     82.75 o 
 -16  11   2       33.27      162.29     58.89 o 
 -15  11   2       11.79       45.33     47.98 o 
 -14  11   2       97.47       87.58     38.50 o 
 -13  11   2      508.08      539.79     57.71 o 
 -12  11   2       84.24       60.13     50.21 o 
 -11  11   2       33.89       32.22     32.98 o 
 -10  11   2       66.09       30.02     31.78 o 
  -9  11   2        5.00        4.75     30.32 o 
  -8  11   2      464.53      460.77     45.66 o 
  -7  11   2      134.11      129.18     32.30 o 
  -6  11   2        9.41      -10.89     25.72 o 
  -5  11   2        7.62      -17.82     17.82 o 
  -4  11   2      653.53      671.49     46.75 o 
  -3  11   2        2.54      -15.10     19.58 o 
  -2  11   2       95.28       90.72     18.03 o 
  -1  11   2      467.21      530.50     40.22 o 
   0  11   2      245.41      276.24     33.55 o 
   1  11   2     1211.86     1235.83     46.81 o 
   2  11   2       15.87       21.59     19.69 o 
   3  11   2      101.75       93.13     21.42 o 
   4  11   2      161.26      192.08     24.44 o 
   5  11   2       18.40        2.29     21.38 o 
   6  11   2      636.39      607.10     43.92 o 
   7  11   2       52.81       83.23     26.16 o 
   8  11   2      143.45      119.29     28.85 o 
   9  11   2       13.08       -7.93     27.79 o 
  10  11   2        4.17       43.18     30.51 o 
  11  11   2       18.91       -9.49     28.99 o 
  12  11   2       44.58       98.93     44.37 o 
  13  11   2      256.40      237.50     55.74 o 
  14  11   2       24.20       -8.13     41.65 o 
  15  11   2       36.79       50.99     47.60 o 
  16  11   2       85.21       99.72     56.80 o 
 -15  12   2     1015.73     1030.31    135.39 o 
 -14  12   2      545.59      546.88     59.35 o 
 -13  12   2     1522.84     1686.76    107.10 o 
 -12  12   2      684.42      666.30     60.64 o 
 -11  12   2      861.08      930.34     64.74 o 
 -10  12   2      362.61      270.50     41.78 o 
  -9  12   2      103.55       76.48     31.29 o 
  -8  12   2      724.73      761.94     70.90 o 
  -7  12   2        4.33       17.44     27.73 o 
  -6  12   2     2230.81     2385.93    179.57 o 
  -5  12   2     1070.32     1086.93     44.33 o 
  -4  12   2     3659.14     3538.37    123.00 o 
  -3  12   2     1898.41     1943.88     75.17 o 
  -2  12   2     2752.68     2538.16     82.32 o 
  -1  12   2       92.30      111.33     59.55 o 
   0  12   2       87.60      142.81     30.34 o 
   1  12   2     1839.83     1643.32     69.57 o 
   2  12   2     4114.18     4073.13     85.24 o 
   3  12   2     3053.79     2992.49     72.91 o 
   4  12   2     3197.03     3427.62    105.70 o 
   5  12   2     2238.97     2153.80     62.00 o 
   6  12   2     2738.49     2653.18     74.13 o 
   7  12   2      245.79      230.09     33.87 o 
   8  12   2      582.54      536.72     68.89 o 
   9  12   2       85.06      122.73     35.91 o 
  10  12   2      255.16      273.61     41.79 o 
  11  12   2      456.13      438.33     49.60 o 
  12  12   2       12.75      -23.48     38.12 o 
  13  12   2       72.69       -9.49     40.23 o 
  14  12   2       80.23      106.84     60.91 o 
  15  12   2      613.60      593.46     79.87 o 
 -15  13   2       96.22       68.56     53.09 o 
 -14  13   2      120.90      148.65     43.86 o 
 -13  13   2       55.91       49.22     35.65 o 
 -12  13   2      154.17      116.61     39.59 o 
 -11  13   2      149.03      189.06     42.55 o 
 -10  13   2      107.08       68.79     35.86 o 
  -9  13   2        0.30      -29.27     29.27 o 
  -8  13   2      126.44      131.61     47.67 o 
  -7  13   2       62.97      121.65     58.70 o 
  -6  13   2      562.48      566.30     67.57 o 
  -5  13   2      292.08      308.38     38.86 o 
  -4  13   2       16.03       -0.82     27.24 o 
  -3  13   2        3.34      -10.68     25.32 o 
  -2  13   2      149.78      119.82     32.66 o 
  -1  13   2     1036.80      984.33     54.67 o 
   0  13   2      113.25      120.54     62.46 o 
   1  13   2      128.27      175.18     29.53 o 
   2  13   2       50.64       83.60     25.44 o 
   3  13   2       61.13       38.07     29.03 o 
   4  13   2      108.68       78.29     23.16 o 
   5  13   2      173.07      116.90     29.14 o 
   6  13   2     2127.78     2032.87     63.18 o 
   7  13   2     1694.12     1545.29     59.14 o 
   8  13   2      100.84      139.36     35.47 o 
   9  13   2       39.25       49.40     31.65 o 
  10  13   2        3.66      -29.87     29.87 o 
  11  13   2       60.11        7.14     34.55 o 
  12  13   2        2.89      -17.37     41.58 o 
  13  13   2        0.73      -40.75     42.41 o 
  14  13   2        0.05      -64.08     76.54 o 
  15  13   2        0.67      -27.68     43.53 o 
 -14  14   2       11.75        4.75     44.94 o 
 -13  14   2      159.22      244.29    108.55 o 
 -12  14   2       75.71      177.67     55.20 o 
 -11  14   2      444.38      458.64     69.34 o 
 -10  14   2      449.82      557.81     72.20 o 
  -9  14   2      276.19      313.22     57.95 o 
  -8  14   2      941.83      923.86     82.26 o 
  -7  14   2      451.18      472.58     70.35 o 
  -6  14   2      282.77      396.17     61.17 o 
  -5  14   2        8.94       13.32     36.70 o 
  -4  14   2      238.89      337.91     83.82 o 
  -3  14   2      233.15      148.69     44.74 o 
  -2  14   2      349.36      335.72     41.03 o 
  -1  14   2     1580.09     1488.91     66.08 o 
   0  14   2      144.32      159.26     34.74 o 
   1  14   2       64.36       70.16     26.76 o 
   2  14   2       43.88       59.15     26.89 o 
   3  14   2      214.40      207.68     31.92 o 
   4  14   2      708.21      754.73     46.20 o 
   5  14   2      777.38      770.31     54.85 o 
   6  14   2      630.20      635.75     44.65 o 
   7  14   2     1527.75     1632.72     91.19 o 
   8  14   2     1508.18     1502.60     72.44 o 
   9  14   2     1815.31     1764.50     78.54 o 
  10  14   2      816.76      979.64     73.85 o 
  11  14   2      571.93      573.53     57.46 o 
  12  14   2      294.36      218.88     57.83 o 
  13  14   2      109.89       61.59     51.83 o 
  14  14   2      161.01      225.76     61.93 o 
 -13  15   2        1.16       -4.59     87.75 o 
 -12  15   2       21.67       63.48     44.11 o 
 -11  15   2        2.28       -3.79     40.53 o 
 -10  15   2      357.94      379.45     70.20 o 
  -9  15   2       44.15       64.53     44.24 o 
  -8  15   2      215.98      189.66     53.07 o 
  -7  15   2       28.39       54.24     42.02 o 
  -6  15   2        0.15       11.39     39.94 o 
  -5  15   2       21.81        6.59     46.90 o 
  -4  15   2      232.90      188.19     36.13 o 
  -3  15   2        3.46       41.91     30.13 o 
  -2  15   2       47.66       19.51     30.26 o 
  -1  15   2     1306.79     1262.55     65.44 o 
   0  15   2       32.81       -9.15     35.32 o 
   1  15   2      664.54      722.32     62.78 o 
   2  15   2       11.22      -11.38     22.80 o 
   3  15   2      105.47       71.37     30.78 o 
   4  15   2     1419.11     1320.05     58.01 o 
   5  15   2     2627.28     2689.02     89.85 o 
   6  15   2      123.24      147.99     37.67 o 
   7  15   2      454.45      487.31     62.75 o 
   8  15   2       68.44        9.47     40.36 o 
   9  15   2      764.52      684.40     74.52 o 
  10  15   2       11.82        0.85     38.21 o 
  11  15   2        0.28       18.33     42.20 o 
  12  15   2        0.22      -39.96     39.96 o 
  13  15   2       87.86       21.77     50.81 o 
 -13  16   2      226.49      140.92     92.03 o 
 -12  16   2       76.33      103.15     51.15 o 
 -11  16   2      111.42      185.24     55.57 o 
 -10  16   2      385.15      324.50     64.07 o 
  -9  16   2      250.91      299.35     60.28 o 
  -8  16   2      427.35      533.69     69.92 o 
  -7  16   2     1281.56     1370.20     99.95 o 
  -6  16   2      537.14      470.22    114.45 o 
  -5  16   2      225.48      267.36     54.25 o 
  -4  16   2       63.41       28.19     61.65 o 
  -3  16   2      768.08      754.72     55.67 o 
  -2  16   2      551.39      470.94     63.02 o 
  -1  16   2     2105.24     1894.42     85.34 o 
   0  16   2      893.85      951.01     62.56 o 
   1  16   2        3.43      -12.60     28.20 o 
   2  16   2      587.25      603.82     45.90 o 
   3  16   2      774.47      790.93     49.99 o 
   4  16   2     2181.25     2079.64     69.63 o 
   5  16   2      873.55      872.93     60.15 o 
   6  16   2      174.88      194.73     39.24 o 
   7  16   2       89.38      110.73     44.73 o 
   8  16   2       30.79       77.28     42.50 o 
   9  16   2      921.17      847.08     82.26 o 
  10  16   2      787.98      770.12     82.46 o 
  11  16   2      850.35      872.31     87.05 o 
  12  16   2      100.13      142.76     79.64 o 
 -12  17   2       45.43       -3.76     49.70 o 
 -11  17   2       10.75       66.05     57.37 o 
 -10  17   2       26.77       72.52     46.90 o 
  -9  17   2        0.40       48.37     43.29 o 
  -8  17   2      157.93      211.74     53.46 o 
  -7  17   2       76.76       69.89     77.43 o 
  -6  17   2      101.43       53.11     42.52 o 
  -5  17   2      179.26      113.17     58.85 o 
  -4  17   2       13.26      -33.48     33.48 o 
  -3  17   2      280.43      195.51     39.23 o 
  -2  17   2        6.65       27.46     29.73 o 
  -1  17   2       15.31        5.07     35.65 o 
   0  17   2      221.18      227.94     55.91 o 
   1  17   2        7.08       17.40     28.85 o 
   2  17   2        2.46      -17.65     39.58 o 
   3  17   2      378.25      430.77     42.48 o 
   4  17   2       17.74       28.95     26.26 o 
   5  17   2       74.21       52.66     33.87 o 
   6  17   2       34.34       55.28     34.15 o 
   7  17   2        2.52       44.10     41.29 o 
   8  17   2        2.70      -43.65     43.65 o 
   9  17   2       19.82       -7.61     42.33 o 
  10  17   2       21.50       -5.55     40.92 o 
  11  17   2       16.46      -39.97     39.97 o 
  12  17   2        2.04        5.31     63.42 o 
 -11  18   2      307.76      335.38     99.70 o 
 -10  18   2      269.75      319.00     65.48 o 
  -9  18   2      193.94      306.63     65.04 o 
  -8  18   2       19.76      -34.93     34.93 o 
  -7  18   2      778.21      748.18    191.58 o 
  -6  18   2      583.43      592.36     92.47 o 
  -5  18   2     1289.26     1241.02     97.71 o 
  -4  18   2      426.65      415.84     71.23 o 
  -3  18   2      557.58      613.01     56.28 o 
  -2  18   2     1003.26     1014.64    125.34 o 
  -1  18   2      867.06      969.30     96.21 o 
   0  18   2       14.16      -29.59     29.59 o 
   1  18   2        2.35       37.11     32.14 o 
   2  18   2        7.35       10.76     26.61 o 
   3  18   2      139.81      103.51     54.15 o 
   4  18   2      130.36      106.08     34.72 o 
   5  18   2      982.50     1033.53     68.90 o 
   6  18   2      653.50      731.81     78.96 o 
   7  18   2      253.29      334.86     85.54 o 
   8  18   2      236.08      258.74    114.15 o 
   9  18   2      301.14      270.78    101.32 o 
  10  18   2      410.82      531.67     74.13 o 
  11  18   2      195.35      293.61     65.60 o 
  -9  19   2      204.25      295.84     58.26 o 
  -8  19   2        4.17       -1.15     52.80 o 
  -7  19   2      140.97      260.98     55.04 o 
  -6  19   2        8.25       26.67     41.06 o 
  -5  19   2        5.13      -21.19     43.51 o 
  -4  19   2       63.83       77.98     48.91 o 
  -3  19   2       47.71      -23.94     45.16 o 
  -2  19   2        0.07       -8.53     28.61 o 
  -1  19   2       38.17       24.75     29.59 o 
   0  19   2        1.67      -37.92     37.92 o 
   1  19   2        0.30      -29.14     29.14 o 
   2  19   2        1.28      -28.83     29.44 o 
   3  19   2       66.62       53.87     29.34 o 
   4  19   2      372.37      485.91     56.64 o 
   5  19   2      263.34      267.25     48.53 o 
   6  19   2       97.93      115.07     52.80 o 
   7  19   2        1.08      -41.30     41.30 o 
   8  19   2       40.61       47.00     53.83 o 
   9  19   2        0.29      -44.37     44.37 o 
  -8  20   2       44.43      132.97     45.72 o 
  -7  20   2       65.71       99.31     47.32 o 
  -6  20   2       72.77       35.77     42.40 o 
  -5  20   2      175.32      217.64     60.03 o 
  -4  20   2       63.79      171.84     55.57 o 
  -3  20   2       91.31      148.29     54.94 o 
  -2  20   2      685.49      690.62     90.34 o 
  -1  20   2      109.87      109.11     38.89 o 
   0  20   2      594.93      486.44     54.86 o 
   1  20   2      526.78      502.35     71.00 o 
   2  20   2      606.88      622.07     72.65 o 
   3  20   2      340.24      380.65     44.15 o 
   4  20   2       10.03      -31.80     31.80 o 
   5  20   2      151.57      270.09     57.85 o 
   6  20   2      564.09      621.17     81.56 o 
   7  20   2      151.10      258.72     60.17 o 
   8  20   2       90.40      145.97     49.84 o 
  -6  21   2       45.55       57.51     48.16 o 
  -5  21   2       34.88       34.13     46.06 o 
  -4  21   2       34.33       58.44     52.62 o 
  -3  21   2       71.99       61.38     51.57 o 
  -2  21   2       77.24       65.81     58.26 o 
  -1  21   2        8.87       18.17     34.47 o 
   0  21   2       20.78       41.07     34.98 o 
   1  21   2       12.83       85.29     36.23 o 
   2  21   2        1.61       -9.34     57.24 o 
   3  21   2        4.98      114.15     66.66 o 
   4  21   2        6.59      -26.49     30.62 o 
   5  21   2      122.07      197.03     52.76 o 
   6  21   2        5.59       -9.60     35.84 o 
  -3  22   2       46.06       36.35     48.19 o 
  -2  22   2      234.11      143.63     54.64 o 
  -1  22   2       56.32      125.45     40.02 o 
   0  22   2      119.13      139.49     40.73 o 
   1  22   2       83.30       66.52     49.95 o 
   2  22   2      287.75      200.26     45.07 o 
   3  22   2       65.28       75.63     85.83 o 
 -17   1   3      292.90      169.48     50.87 o 
 -16   1   3      974.52      976.71     93.36 o 
 -15   1   3      297.15      387.72     63.15 o 
 -14   1   3      303.53      360.01     88.93 o 
 -13   1   3      442.35      466.73     61.72 o 
 -12   1   3      399.76      446.37     65.48 o 
 -11   1   3      449.13      341.34     52.22 o 
 -10   1   3      725.61      840.98    103.98 o 
  -9   1   3      574.48      514.40     36.98 o 
  -8   1   3      319.44      376.68     22.85 o 
  -7   1   3        6.31       13.06     14.10 o 
  -6   1   3      330.09      535.53     24.50 o 
  -5   1   3     6498.98     6973.78     89.63 o 
  -4   1   3     8499.37     9065.32    107.60 o 
  -3   1   3     8654.33     9071.13    106.59 o 
  -2   1   3     7365.02     7601.47    106.05 o 
  -1   1   3      202.86      213.80     20.98 o 
   0   1   3     2989.40     2715.09     54.36 o 
   1   1   3    49621.53    52632.27    656.34 o 
   2   1   3    34023.76    35923.79    450.86 o 
   3   1   3    10085.37    10044.62    102.07 o 
   4   1   3     2595.04     2387.03     50.25 o 
   5   1   3      147.10      120.16     21.66 o 
   6   1   3      140.99      173.74     21.24 o 
   7   1   3     5199.40     5222.81     88.13 o 
   8   1   3      826.17      760.97     33.60 o 
   9   1   3      231.86      285.63     29.45 o 
  10   1   3      253.76      279.70     31.15 o 
  11   1   3      199.86      216.90     30.31 o 
  12   1   3      359.90      369.26     35.37 o 
  13   1   3      478.85      545.89     42.14 o 
  14   1   3      100.05      130.20     71.23 o 
  15   1   3       53.97       82.78     44.39 o 
  16   1   3       25.85       14.60     46.20 o 
  17   1   3       30.82       44.74    101.47 o 
  18   1   3       53.70      -16.93     60.76 o 
 -17   2   3       53.31       72.87     43.38 o 
 -16   2   3        0.21       12.03     81.41 o 
 -15   2   3       63.91       72.31     45.74 o 
 -14   2   3        2.31      -17.49     37.67 o 
 -13   2   3      162.64       46.85     56.78 o 
 -12   2   3      100.78       50.54     38.76 o 
 -11   2   3      553.02      650.51    199.10 o 
 -10   2   3      611.70      668.15     43.12 o 
  -9   2   3      981.27      964.34     47.36 o 
  -8   2   3      416.95      346.51     20.50 o 
  -7   2   3     7412.65     7901.21    147.65 o 
  -6   2   3     7637.22     9049.91    109.55 o 
  -5   2   3      187.19      198.34     25.68 o 
  -4   2   3       39.47       69.14     23.47 o 
  -3   2   3      185.25      205.37     21.05 o 
  -2   2   3     4279.72     4410.77     74.46 o 
  -1   2   3     2991.47     2944.02     58.61 o 
   0   2   3       12.78        7.77     16.56 o 
   1   2   3     1503.42     1477.35     40.06 o 
   2   2   3     2218.83     2113.33     46.43 o 
   3   2   3        2.49       10.49     11.67 o 
   4   2   3        0.36       -3.33     14.90 o 
   5   2   3       73.51       81.11     17.51 o 
   6   2   3      410.44      375.33     19.11 o 
   7   2   3       41.04       35.01     12.95 o 
   8   2   3      100.32      100.38     15.97 o 
   9   2   3       17.93       36.83     20.81 o 
  10   2   3       73.26       38.68     32.61 o 
  11   2   3       65.92       60.73     23.93 o 
  12   2   3      293.79      295.70     33.91 o 
  13   2   3      424.59      464.38     48.38 o 
  14   2   3      178.39      176.57     38.46 o 
  15   2   3      470.52      522.05     72.47 o 
  16   2   3        8.74      -39.53     39.53 o 
  17   2   3        0.06      -49.75     71.53 o 
  18   2   3       18.18       11.31     43.01 o 
 -17   3   3      193.08      190.47     53.91 o 
 -16   3   3       43.70       56.34     46.53 o 
 -15   3   3      736.80      738.25     75.50 o 
 -14   3   3      802.97      838.40     79.35 o 
 -13   3   3      919.49      859.49     72.57 o 
 -12   3   3     2176.61     2032.38     97.19 o 
 -11   3   3     1709.56     1828.61    143.21 o 
 -10   3   3      962.01      908.43     50.14 o 
  -9   3   3      106.26      135.50     28.28 o 
  -8   3   3     1137.25     1158.04     50.13 o 
  -7   3   3      169.07      225.38     58.85 o 
  -6   3   3       39.40       65.24     31.09 o 
  -5   3   3      466.94      411.60     31.59 o 
  -4   3   3       66.40       36.22     18.41 o 
  -3   3   3     2166.97     2082.56     48.02 o 
  -2   3   3     2516.65     2484.87     54.30 o 
  -1   3   3     9064.03     9111.10    124.59 o 
   0   3   3     1263.58     1154.69     38.03 o 
   1   3   3     3283.29     3365.73     70.18 o 
   2   3   3     2436.65     2445.49     60.85 o 
   3   3   3       27.94       35.97     12.42 o 
   4   3   3      198.94      164.85     14.13 o 
   5   3   3       83.75       99.35     14.66 o 
   6   3   3     3059.46     2821.35     48.49 o 
   7   3   3     2446.16     2386.49     46.07 o 
   8   3   3     1640.69     1595.76     53.54 o 
   9   3   3     1317.45     1263.32     47.59 o 
  10   3   3      614.90      723.42     43.82 o 
  11   3   3       53.12       59.90     24.97 o 
  12   3   3       82.68       16.75     23.49 o 
  13   3   3      829.87      834.11     59.84 o 
  14   3   3      580.70      680.33     65.32 o 
  15   3   3      545.05      601.81     75.40 o 
  16   3   3     1059.07     1182.22     97.82 o 
  17   3   3     1277.42     1278.01    109.58 o 
  18   3   3      877.95      971.09     98.93 o 
 -18   4   3       10.76       48.67     61.94 o 
 -17   4   3       15.40      -13.32     42.62 o 
 -16   4   3      168.63      132.32     50.73 o 
 -15   4   3      371.73      348.77     84.66 o 
 -14   4   3      247.95      238.43     53.07 o 
 -13   4   3      143.25      141.14    105.75 o 
 -12   4   3       21.36        6.09     37.25 o 
 -11   4   3      315.22      298.53     37.80 o 
 -10   4   3      114.94       96.70     30.18 o 
  -9   4   3      204.38      214.31     44.12 o 
  -8   4   3      335.77      406.49     43.36 o 
  -7   4   3       23.06       48.50     32.15 o 
  -6   4   3      104.60      115.31     13.77 o 
  -5   4   3     1189.67     1264.45     36.14 o 
  -4   4   3      123.73      125.21     17.23 o 
  -3   4   3      111.22      104.55     17.59 o 
  -2   4   3     1155.92     1105.03     39.72 o 
  -1   4   3      158.43      164.34     21.42 o 
   0   4   3     1221.34     1170.91     49.62 o 
   1   4   3      408.81      462.80     28.37 o 
   2   4   3        1.66      -17.87     17.87 o 
   3   4   3      126.98      126.14     15.40 o 
   4   4   3     1891.14     1875.17     37.37 o 
   5   4   3     2793.07     2868.50     52.21 o 
   6   4   3      141.87      199.95     18.38 o 
   7   4   3      187.95      230.08     20.07 o 
   8   4   3     2185.17     2272.43     48.78 o 
   9   4   3        6.76       50.32     22.49 o 
  10   4   3        0.02      -16.69     26.95 o 
  11   4   3        6.90      -21.46     21.46 o 
  12   4   3      257.04      267.44     52.51 o 
  13   4   3       57.78       55.86     33.10 o 
  14   4   3      161.33      195.15     53.99 o 
  15   4   3        8.02      -28.92     37.53 o 
  16   4   3       98.58      124.36     48.32 o 
  17   4   3       23.13       -8.56     85.10 o 
 -17   5   3      233.82      362.81     65.15 o 
 -16   5   3      328.25      330.61     61.51 o 
 -15   5   3      429.30      487.75     66.72 o 
 -14   5   3      501.38      520.24     66.63 o 
 -13   5   3      291.58      288.07     54.96 o 
 -12   5   3       77.06       31.19     38.84 o 
 -11   5   3       23.54       29.06     32.64 o 
 -10   5   3      385.06      397.62     40.67 o 
  -9   5   3     2303.61     2367.78    307.35 o 
  -8   5   3     2929.50     2708.32     93.27 o 
  -7   5   3     1770.94     1702.04     99.99 o 
  -6   5   3     2148.74     1887.81     42.78 o 
  -5   5   3     1320.93     1202.47     37.13 o 
  -4   5   3     8064.54     8419.66    121.41 o 
  -3   5   3     3215.98     3108.49     63.23 o 
  -2   5   3     2499.62     2395.02     55.81 o 
  -1   5   3     3771.79     3733.94     72.55 o 
   0   5   3     1455.21     1356.94     44.28 o 
   1   5   3     1197.78     1129.53     40.84 o 
   2   5   3     3020.11     2912.83     63.22 o 
   3   5   3     2790.45     2766.08     53.32 o 
   4   5   3     5683.56     5752.72     66.33 o 
   5   5   3     2568.09     2587.85     66.74 o 
   6   5   3     2616.75     2603.77     49.70 o 
   7   5   3      668.87      600.41     28.02 o 
   8   5   3     2584.63     2409.18     51.55 o 
   9   5   3      274.83      266.48     25.31 o 
  10   5   3      377.47      345.64     35.63 o 
  11   5   3       40.04       52.17     24.79 o 
  12   5   3      211.89      224.80     40.17 o 
  13   5   3      417.90      475.87     50.18 o 
  14   5   3      543.73      483.14     52.76 o 
  15   5   3      231.66      268.75     47.33 o 
  16   5   3       33.23       53.15     48.67 o 
  17   5   3       67.28       68.57     51.09 o 
 -17   6   3        9.85       39.29     37.07 o 
 -16   6   3        0.07       25.36     89.23 o 
 -15   6   3        7.11      -39.09     53.83 o 
 -14   6   3        3.00       17.83     37.41 o 
 -13   6   3        3.72      -23.44     59.14 o 
 -12   6   3       63.32       83.42     31.86 o 
 -11   6   3      243.76      213.33     51.47 o 
 -10   6   3        1.55       56.92     35.93 o 
  -9   6   3      917.40      840.78    100.14 o 
  -8   6   3      337.34      254.86     42.66 o 
  -7   6   3      807.73      789.02     80.97 o 
  -6   6   3       98.88      111.32     22.21 o 
  -5   6   3        3.26      -10.14     13.69 o 
  -4   6   3      570.98      552.91     61.84 o 
  -3   6   3      314.30      352.89     26.63 o 
  -2   6   3        0.06        4.08     16.28 o 
  -1   6   3       16.53       11.75     19.80 o 
   0   6   3       52.53       36.68     18.10 o 
   1   6   3      788.66      830.21     37.49 o 
   2   6   3      234.62      260.23     25.73 o 
   3   6   3        4.96       28.09     16.03 o 
   4   6   3      331.80      392.69     19.83 o 
   5   6   3      839.83      782.24     31.04 o 
   6   6   3      670.48      753.90     30.30 o 
   7   6   3        9.51       -0.83     15.82 o 
   8   6   3        2.44       -3.73     17.45 o 
   9   6   3      683.07      690.67     33.36 o 
  10   6   3      319.97      316.81     32.70 o 
  11   6   3      163.92      192.61     29.38 o 
  12   6   3        2.55      -16.60     36.80 o 
  13   6   3       75.64       80.70     33.97 o 
  14   6   3      321.94      284.72     74.97 o 
  15   6   3        3.76      -11.72     33.10 o 
  16   6   3       39.93       10.13     44.14 o 
  17   6   3       39.55       80.91    110.46 o 
 -17   7   3       12.21        2.12     33.17 o 
 -16   7   3       83.92       91.03     56.01 o 
 -15   7   3      341.12      329.28     76.54 o 
 -14   7   3      246.29      306.76     55.51 o 
 -13   7   3      133.75      145.06     47.18 o 
 -12   7   3       13.46       22.69     37.63 o 
 -11   7   3       37.78       55.72     55.45 o 
 -10   7   3        9.57       -7.14     32.74 o 
  -9   7   3     1776.87     1931.68     86.90 o 
  -8   7   3       35.18       43.45     35.44 o 
  -7   7   3       39.83       48.09     43.95 o 
  -6   7   3     1337.50     1424.75     51.67 o 
  -5   7   3      854.83      750.61     35.55 o 
  -4   7   3     6771.35     6977.44    145.04 o 
  -3   7   3     6690.20     6958.83    113.38 o 
  -2   7   3     3766.11     3688.67    118.78 o 
  -1   7   3     1609.69     1486.44     49.68 o 
   0   7   3     1928.82     1764.43     60.29 o 
   1   7   3      323.38      279.70     33.77 o 
   2   7   3     1710.51     1638.78     51.91 o 
   3   7   3     1617.84     1577.97     50.37 o 
   4   7   3      653.84      667.95     24.67 o 
   5   7   3     3309.53     3124.63     54.89 o 
   6   7   3     3648.60     3675.33     68.56 o 
   7   7   3      473.12      427.09     40.41 o 
   8   7   3     2538.49     2443.68     61.08 o 
   9   7   3     1529.28     1388.48     43.71 o 
  10   7   3       17.27      -16.31     25.49 o 
  11   7   3       86.62      108.09     32.89 o 
  12   7   3      152.20      122.78     35.54 o 
  13   7   3       12.39       -8.44     30.04 o 
  14   7   3      121.68      137.79     39.05 o 
  15   7   3      161.28      234.27     45.24 o 
  16   7   3        1.52      -24.04     63.42 o 
  17   7   3       44.88      109.34     52.16 o 
 -17   8   3        4.69      -26.98     53.54 o 
 -16   8   3       96.21      171.19     47.79 o 
 -15   8   3      125.65      217.52     54.42 o 
 -14   8   3       55.52       83.09     42.99 o 
 -13   8   3        8.96       92.62     66.66 o 
 -12   8   3       27.54        2.36     67.99 o 
 -11   8   3      246.38      243.23     91.44 o 
 -10   8   3      915.68     1036.06     75.22 o 
  -9   8   3     3464.70     3338.25    116.24 o 
  -8   8   3       32.12       26.10     37.33 o 
  -7   8   3      231.94      258.29     45.75 o 
  -6   8   3     1197.36     1282.27     71.62 o 
  -5   8   3       31.10       17.60     18.40 o 
  -4   8   3       55.14       50.59     37.58 o 
  -3   8   3       75.03       93.25     23.79 o 
  -2   8   3     1105.40     1209.04     48.02 o 
  -1   8   3     1395.03     1394.07     54.52 o 
   0   8   3      232.78      239.00     27.65 o 
   1   8   3       90.11       98.53     30.87 o 
   2   8   3      278.08      275.84     29.76 o 
   3   8   3        0.90       19.75     15.09 o 
   4   8   3      234.23      207.06     21.55 o 
   5   8   3     1025.10     1058.91     31.62 o 
   6   8   3      279.93      251.17     23.76 o 
   7   8   3      103.69      120.84     23.87 o 
   8   8   3       15.60       34.01     20.84 o 
   9   8   3        3.97       -9.84     19.39 o 
  10   8   3       22.73       10.30     23.23 o 
  11   8   3        8.43      -17.50     24.95 o 
  12   8   3      126.95      119.87     34.06 o 
  13   8   3       46.95      102.74     36.54 o 
  14   8   3       54.27       24.12     34.01 o 
  15   8   3       23.82       43.40     48.82 o 
  16   8   3       55.46       -3.59     42.66 o 
 -16   9   3      472.85      414.65     57.37 o 
 -15   9   3      494.02      539.39     82.57 o 
 -14   9   3      969.77     1039.50     89.36 o 
 -13   9   3      668.50      694.43     72.71 o 
 -12   9   3      677.48      575.57     67.86 o 
 -11   9   3     1164.81     1039.69     79.23 o 
 -10   9   3       64.92       69.39     43.82 o 
  -9   9   3       26.17      -46.90     46.90 o 
  -8   9   3      994.97      913.60     71.24 o 
  -7   9   3     3830.41     3975.21    128.27 o 
  -6   9   3     6717.44     7257.00    174.89 o 
  -5   9   3     1297.99     1208.40     99.30 o 
  -4   9   3     1076.50     1052.52     46.46 o 
  -3   9   3     1517.39     1406.50     74.42 o 
  -2   9   3     1215.01     1064.13     78.03 o 
  -1   9   3     3192.05     3023.45     85.43 o 
   0   9   3     2397.19     2131.23     69.91 o 
   1   9   3       46.09       64.24     23.53 o 
   2   9   3      386.42      322.61     32.48 o 
   3   9   3     1740.30     1669.06     50.22 o 
   4   9   3      244.14      196.36     22.88 o 
   5   9   3     1590.02     1537.90     38.31 o 
   6   9   3     1051.77     1112.01     39.09 o 
   7   9   3      470.50      471.52     30.06 o 
   8   9   3      112.55      108.73     22.86 o 
   9   9   3      910.33      937.76     53.07 o 
  10   9   3      524.27      624.58     64.94 o 
  11   9   3     1456.33     1494.59     92.54 o 
  12   9   3      505.66      490.17     66.39 o 
  13   9   3      179.11      222.18     53.22 o 
  14   9   3      281.74      195.35     55.54 o 
  15   9   3       28.11      -12.78     55.01 o 
  16   9   3      235.36      280.44     61.87 o 
 -16  10   3      174.85      188.90     56.08 o 
 -15  10   3       69.16      129.46     61.11 o 
 -14  10   3        3.32       30.26     40.96 o 
 -13  10   3       49.48       16.27     33.20 o 
 -12  10   3      248.45      236.00     55.10 o 
 -11  10   3      264.54      328.69     57.06 o 
 -10  10   3       85.58       80.44     44.99 o 
  -9  10   3      196.89      242.61    122.56 o 
  -8  10   3      342.86      379.50     58.92 o 
  -7  10   3       47.60       94.10     44.03 o 
  -6  10   3     1211.42     1307.19     79.15 o 
  -5  10   3       86.08       69.08     25.50 o 
  -4  10   3      732.82      750.55     43.79 o 
  -3  10   3      528.57      571.88     39.95 o 
  -2  10   3      232.35      217.95     31.35 o 
  -1  10   3      117.64      159.89     50.47 o 
   0  10   3      224.08      237.26     30.92 o 
   1  10   3       56.31       98.97     25.87 o 
   2  10   3      144.70      172.03     39.99 o 
   3  10   3      980.73      989.47     53.05 o 
   4  10   3      172.60      183.05     24.38 o 
   5  10   3       13.18       -3.10     19.86 o 
   6  10   3       37.15       21.12     23.68 o 
   7  10   3       56.24       29.18     25.09 o 
   8  10   3       65.55       74.05     27.97 o 
   9  10   3       29.69       50.21     37.42 o 
  10  10   3      107.55      130.03    113.27 o 
  11  10   3       12.82       45.66     42.19 o 
  12  10   3        1.58       -4.33     38.29 o 
  13  10   3        0.01       13.32     47.05 o 
  14  10   3        9.47       15.45     42.75 o 
  15  10   3       26.96      -12.04     71.82 o 
  16  10   3       17.59       39.74     83.03 o 
 -15  11   3      130.00      298.79     64.64 o 
 -14  11   3      174.08      190.08     71.68 o 
 -13  11   3      370.89      434.59    124.96 o 
 -12  11   3     1032.39      989.39     68.54 o 
 -11  11   3      309.26      307.25     59.59 o 
 -10  11   3      374.33      437.16     65.96 o 
  -9  11   3       30.34       47.19     51.91 o 
  -8  11   3      962.82      956.17     77.05 o 
  -7  11   3      658.85      683.20     69.25 o 
  -6  11   3      412.99      409.33     60.90 o 
  -5  11   3       19.50       31.09     26.39 o 
  -4  11   3      238.49      211.33     34.52 o 
  -3  11   3     1076.24     1000.83     56.32 o 
  -2  11   3     1719.58     1785.49     64.32 o 
  -1  11   3     1484.33     1370.42     58.79 o 
   0  11   3     1994.35     1934.01     67.01 o 
   1  11   3     3382.05     3221.79     84.56 o 
   2  11   3      700.56      778.90     59.77 o 
   3  11   3      790.00      772.70     41.35 o 
   4  11   3       77.77       68.54     22.63 o 
   5  11   3     1486.59     1620.93     88.91 o 
   6  11   3      473.51      477.90     38.36 o 
   7  11   3      891.00      836.48     45.63 o 
   8  11   3      550.12      553.52     41.73 o 
   9  11   3      392.06      346.46     36.31 o 
  10  11   3      354.14      388.52     59.43 o 
  11  11   3      208.55      255.14     55.16 o 
  12  11   3      110.55      163.25     51.91 o 
  13  11   3       10.64      -16.95     39.08 o 
  14  11   3        1.73      -32.85     39.56 o 
  15  11   3      434.92      564.25    139.67 o 
 -15  12   3      274.79      252.50     63.79 o 
 -14  12   3        0.66       -0.90     33.43 o 
 -13  12   3       48.85       56.73     38.18 o 
 -12  12   3      197.96      140.11     53.11 o 
 -11  12   3       33.59       46.62     35.86 o 
 -10  12   3      548.46      496.72     52.20 o 
  -9  12   3        1.62      -30.99     40.25 o 
  -8  12   3      184.14      187.68     52.12 o 
  -7  12   3        6.07       42.90     58.26 o 
  -6  12   3      256.37      270.66     53.34 o 
  -5  12   3     2749.00     2719.47    114.50 o 
  -4  12   3       55.20       62.25     27.79 o 
  -3  12   3      459.81      431.06     41.38 o 
  -2  12   3       33.51       67.35     29.35 o 
  -1  12   3     1994.51     2077.88     71.60 o 
   0  12   3      246.97      317.42     40.96 o 
   1  12   3       24.60        9.60     36.39 o 
   2  12   3      634.07      626.17     46.09 o 
   3  12   3      632.02      643.42     40.57 o 
   4  12   3     1945.90     1843.16     59.87 o 
   5  12   3      174.39      179.73     26.81 o 
   6  12   3      890.08      899.82     64.72 o 
   7  12   3       15.56        4.05     24.28 o 
   8  12   3      737.63      772.55     68.80 o 
   9  12   3       11.44      -13.79     28.66 o 
  10  12   3      527.94      529.88     65.18 o 
  11  12   3      797.83      777.08     75.71 o 
  12  12   3       13.74       -5.82     37.55 o 
  13  12   3        0.10       46.09     48.23 o 
  14  12   3       88.40       84.18     53.98 o 
  15  12   3      243.53      309.84    126.39 o 
 -14  13   3      164.84      239.76     50.93 o 
 -13  13   3      241.72      343.61     80.57 o 
 -12  13   3      532.52      579.36     80.57 o 
 -11  13   3      326.87      287.35     79.20 o 
 -10  13   3     1060.43     1051.50     89.46 o 
  -9  13   3       70.73      111.27     46.16 o 
  -8  13   3      197.36      229.00     53.16 o 
  -7  13   3      100.65       73.54     46.12 o 
  -6  13   3      330.27      337.02     58.92 o 
  -5  13   3     1352.72     1256.84     84.58 o 
  -4  13   3       10.79       15.43     27.72 o 
  -3  13   3     2336.30     2188.40    140.31 o 
  -2  13   3      274.20      259.57     37.23 o 
  -1  13   3      537.16      534.31     46.28 o 
   0  13   3     1656.53     1636.77     68.22 o 
   1  13   3     5000.47     4747.55    111.92 o 
   2  13   3     3217.33     3167.87     95.16 o 
   3  13   3      342.82      335.21     35.00 o 
   4  13   3     1400.65     1367.13     54.74 o 
   5  13   3      873.50      836.07     46.83 o 
   6  13   3      437.57      521.38     41.63 o 
   7  13   3       40.93       47.01     28.12 o 
   8  13   3      233.96      284.18     36.10 o 
   9  13   3       94.20      176.45     38.03 o 
  10  13   3        4.75      -27.50     27.50 o 
  11  13   3      427.44      412.32     66.89 o 
  12  13   3       71.08       44.03     45.05 o 
  13  13   3       47.46       83.25     49.06 o 
  14  13   3      115.65       80.26     52.08 o 
 -14  14   3      125.84      168.34     56.99 o 
 -13  14   3        6.08      111.94     51.22 o 
 -12  14   3       17.87       62.40     47.57 o 
 -11  14   3        0.70       44.65     42.84 o 
 -10  14   3        2.05       89.17     50.44 o 
  -9  14   3      185.61      177.00     52.82 o 
  -8  14   3       41.82       46.42     45.23 o 
  -7  14   3       24.92       56.47     92.18 o 
  -6  14   3      114.50      130.67     47.44 o 
  -5  14   3      440.85      426.90     62.54 o 
  -4  14   3       69.93       71.73     38.09 o 
  -3  14   3       12.16        2.88     28.60 o 
  -2  14   3     1200.16     1141.78     62.23 o 
  -1  14   3      465.19      494.26     47.65 o 
   0  14   3     1305.95     1345.76     67.76 o 
   1  14   3      316.64      291.70     48.80 o 
   2  14   3      142.95      117.64     33.26 o 
   3  14   3     1441.98     1384.46     58.08 o 
   4  14   3      519.92      540.16     42.50 o 
   5  14   3     1447.20     1556.09     60.20 o 
   6  14   3     1045.45     1044.84     88.83 o 
   7  14   3      100.95       93.38     32.74 o 
   8  14   3       63.75       79.58     35.22 o 
   9  14   3       64.17       37.10     32.81 o 
  10  14   3       29.71       70.33     36.55 o 
  11  14   3       19.59       21.91     44.19 o 
  12  14   3       34.61       72.26     49.53 o 
  13  14   3        2.64       24.44     45.73 o 
  14  14   3        0.70      -26.74     45.64 o 
 -13  15   3      130.40      209.68     63.14 o 
 -12  15   3      128.68       86.48     52.53 o 
 -11  15   3      334.84      314.64     63.79 o 
 -10  15   3      605.91      579.69     74.26 o 
  -9  15   3      956.61      887.39     88.11 o 
  -8  15   3     1571.01     1504.52    132.14 o 
  -7  15   3     3361.98     3357.64    139.74 o 
  -6  15   3      969.49      904.47     82.18 o 
  -5  15   3      513.53      691.04     79.79 o 
  -4  15   3        9.81       -0.02     82.00 o 
  -3  15   3      918.75      891.70     59.36 o 
  -2  15   3      341.73      321.11     43.01 o 
  -1  15   3     1319.43     1232.03    116.81 o 
   0  15   3     2122.73     2073.28     79.69 o 
   1  15   3     1803.39     1652.13     83.98 o 
   2  15   3     1383.56     1389.33     68.72 o 
   3  15   3     2591.35     2384.22    122.57 o 
   4  15   3     3309.99     3418.71     87.51 o 
   5  15   3     1071.33     1066.32     54.99 o 
   6  15   3       18.86       57.92     30.98 o 
   7  15   3       74.50       78.80     53.31 o 
   8  15   3      556.25      471.10     97.49 o 
   9  15   3       81.97       80.49     38.32 o 
  10  15   3      978.59     1057.25     69.94 o 
  11  15   3      301.69      258.85     60.59 o 
  12  15   3     1007.28     1066.93    120.20 o 
  13  15   3     1074.68     1092.83    177.42 o 
 -12  16   3       24.84       76.56     50.25 o 
 -11  16   3       21.85        5.33     46.16 o 
 -10  16   3       32.79       54.32     99.26 o 
  -9  16   3      191.32      258.78    115.63 o 
  -8  16   3       23.54       65.89     44.86 o 
  -7  16   3       33.38       37.83     95.72 o 
  -6  16   3        4.10      -11.62     43.02 o 
  -5  16   3        8.18       34.12     44.04 o 
  -4  16   3      290.53      185.40     97.19 o 
  -3  16   3      512.37      555.73     70.64 o 
  -2  16   3       71.57       72.64     33.40 o 
  -1  16   3      849.32      885.78     60.41 o 
   0  16   3       46.13       86.59     33.16 o 
   1  16   3      146.55      203.92     38.47 o 
   2  16   3        1.48      -19.94     27.69 o 
   3  16   3      256.43      280.94     42.29 o 
   4  16   3       19.14       21.81     25.73 o 
   5  16   3       52.96       65.66     31.97 o 
   6  16   3        2.25       -8.76     31.34 o 
   7  16   3       44.69       99.20     34.80 o 
   8  16   3       59.05       51.29     40.52 o 
   9  16   3        1.30       31.70     42.36 o 
  10  16   3        0.34        4.93     42.81 o 
  11  16   3       52.02        4.42     61.94 o 
  12  16   3        0.23       22.71     69.61 o 
 -11  17   3      336.52      281.05     64.64 o 
 -10  17   3      109.16      199.63     56.65 o 
  -9  17   3      255.52      376.70     98.08 o 
  -8  17   3     1114.10     1136.93    144.39 o 
  -7  17   3      563.39      486.54     70.70 o 
  -6  17   3      406.28      375.71     65.60 o 
  -5  17   3      120.74      210.19     75.36 o 
  -4  17   3        2.61       13.84     43.29 o 
  -3  17   3       69.17      -39.31     39.31 o 
  -2  17   3      703.93      814.76     60.61 o 
  -1  17   3     1310.93     1242.99     70.19 o 
   0  17   3      881.55      927.61     63.29 o 
   1  17   3        7.70       18.43     29.71 o 
   2  17   3       27.17        2.19     30.77 o 
   3  17   3       40.32      -19.97     29.25 o 
   4  17   3     1084.45     1182.90     60.92 o 
   5  17   3      573.20      597.43     71.22 o 
   6  17   3      230.19      295.54     45.31 o 
   7  17   3      135.23      247.71     53.58 o 
   8  17   3        9.92      -34.52     34.52 o 
   9  17   3      239.25      269.30    109.14 o 
  10  17   3      520.17      764.11     83.71 o 
  11  17   3      212.05      228.30     89.37 o 
 -10  18   3      225.10      378.11     70.18 o 
  -9  18   3       61.49       61.36     41.45 o 
  -8  18   3       90.19      -26.18     61.94 o 
  -7  18   3        7.23      -25.62     34.19 o 
  -6  18   3        4.06        2.57     40.59 o 
  -5  18   3       38.85       19.72     44.81 o 
  -4  18   3        0.22       22.23     46.89 o 
  -3  18   3        0.00      -38.46     38.99 o 
  -2  18   3      357.65      287.98     44.74 o 
  -1  18   3      472.00      457.39     51.92 o 
   0  18   3      221.98      176.16     57.16 o 
   1  18   3       13.02      -30.51     30.51 o 
   2  18   3       87.28       69.30     34.45 o 
   3  18   3       61.42       56.28     38.95 o 
   4  18   3       29.26       46.96     45.14 o 
   5  18   3        2.53       -9.91     31.61 o 
   6  18   3      194.93      207.26     59.98 o 
   7  18   3        9.81      -57.83     98.08 o 
   8  18   3      100.18       88.90     42.11 o 
   9  18   3        9.35      -58.79     66.96 o 
  10  18   3        0.20       40.71     69.32 o 
  -9  19   3      510.58      599.65     80.49 o 
  -8  19   3      645.96      557.24     80.09 o 
  -7  19   3      195.60      251.51     81.85 o 
  -6  19   3      421.57      446.10     70.90 o 
  -5  19   3      438.23      379.27     74.00 o 
  -4  19   3      516.30      580.09     79.77 o 
  -3  19   3      214.61      273.98     60.89 o 
  -2  19   3      283.79      302.22     65.83 o 
  -1  19   3      191.13      202.16     43.52 o 
   0  19   3      130.39      119.07     37.97 o 
   1  19   3      466.90      489.79     56.06 o 
   2  19   3      407.77      396.90     51.06 o 
   3  19   3      278.74      273.13     45.67 o 
   4  19   3      402.26      524.96     57.18 o 
   5  19   3      425.60      517.80     57.08 o 
   6  19   3      369.95      554.00     72.40 o 
   7  19   3      157.92      227.13     53.36 o 
   8  19   3      112.59       99.63     46.46 o 
   9  19   3      216.12      320.33     71.82 o 
  -7  20   3       33.65       63.43     43.68 o 
  -6  20   3      128.54      195.39    139.37 o 
  -5  20   3      172.71      115.29     56.50 o 
  -4  20   3       10.83       55.45    114.30 o 
  -3  20   3        7.31       56.74     54.17 o 
  -2  20   3       49.17       42.81     50.59 o 
  -1  20   3      327.44      408.90     70.13 o 
   0  20   3        9.27      -18.83     30.38 o 
   1  20   3        1.23       -9.88     32.43 o 
   2  20   3       38.69       24.50     34.79 o 
   3  20   3       42.74       40.85     36.76 o 
   4  20   3       57.39      112.66     38.05 o 
   5  20   3        3.35       32.86     42.84 o 
   6  20   3        3.18       20.81     38.97 o 
   7  20   3        3.53       -1.16     37.21 o 
  -5  21   3      263.05      171.91     79.49 o 
  -4  21   3      319.05      406.40     75.85 o 
  -3  21   3       74.19       46.66     59.88 o 
  -2  21   3       93.16      219.13     59.07 o 
  -1  21   3      397.44      419.25     54.67 o 
   0  21   3       68.83        8.44     45.69 o 
   1  21   3      246.03      303.72     51.12 o 
   2  21   3      325.38      400.57     55.94 o 
   3  21   3      388.33      276.39     48.80 o 
   4  21   3       69.66       86.24     46.33 o 
   5  21   3       33.04      129.19     64.01 o 
 -17   0   4      532.30      723.55    114.15 o 
 -16   0   4      526.30      649.51    110.32 o 
 -15   0   4      447.80      615.59    105.89 o 
 -14   0   4       11.64       18.29     61.94 o 
 -13   0   4      234.20      186.42     71.68 o 
 -12   0   4      597.07      561.91     93.21 o 
 -11   0   4      565.66      611.76     92.91 o 
 -10   0   4     3197.20     3363.49    172.26 o 
  -9   0   4      248.48      234.20     67.84 o 
  -8   0   4     3618.07     3545.87    144.39 o 
  -7   0   4      684.61      640.19     43.30 o 
  -6   0   4       12.29       -4.93     22.78 o 
  -5   0   4       55.33       55.07     24.69 o 
  -4   0   4      452.75      608.98     62.53 o 
  -3   0   4      987.87      955.24     47.42 o 
  -2   0   4      193.39      203.84     28.36 o 
  -1   0   4     1978.14     1890.41    100.29 o 
   0   0   4     2189.05     2305.88     76.54 o 
   1   0   4     8889.49     8679.92    257.65 o 
   2   0   4     8567.98     8781.43    145.85 o 
   3   0   4    22841.33    24283.49    336.36 o 
   4   0   4    18219.58    19525.22    231.37 o 
   5   0   4       42.48       64.89     29.41 o 
   6   0   4       61.92       41.10     28.46 o 
   7   0   4        6.93      -24.44     25.66 o 
   8   0   4      168.45      145.68     37.06 o 
   9   0   4       16.91      -29.33     29.33 o 
  10   0   4        7.89       21.34     32.86 o 
  11   0   4       10.91       58.00     36.42 o 
  12   0   4       42.11       44.21     56.49 o 
  13   0   4      121.22      165.12     48.67 o 
  14   0   4      771.91      768.52     88.78 o 
  15   0   4      323.11      318.27     84.66 o 
  16   0   4      102.38      168.43     72.56 o 
  17   0   4       68.80      115.04     73.45 o 
 -17   1   4       69.57       28.39     42.40 o 
 -16   1   4       74.03       99.74     61.35 o 
 -15   1   4        0.69      -38.19     38.19 o 
 -14   1   4       53.88      -39.97     39.97 o 
 -13   1   4        3.03       22.58     39.45 o 
 -12   1   4        0.19       -4.64     40.38 o 
 -11   1   4      141.01      215.74     47.12 o 
 -10   1   4      547.98      506.22     60.68 o 
  -9   1   4       67.16       15.71     25.60 o 
  -8   1   4        2.33        7.61     17.29 o 
  -7   1   4     4972.04     4966.19     79.13 o 
  -6   1   4     1150.15     1184.07     38.40 o 
  -5   1   4       70.49       71.54     18.20 o 
  -4   1   4      279.79      291.99     22.61 o 
  -3   1   4       74.25       80.08     16.53 o 
  -2   1   4       59.46       54.68     15.72 o 
  -1   1   4      224.20      219.66     19.94 o 
   0   1   4        9.66       28.77     14.38 o 
   1   1   4      473.34      449.03     27.08 o 
   2   1   4        1.50        5.97     15.12 o 
   3   1   4       67.61       38.46     14.71 o 
   4   1   4      861.95      907.67     26.64 o 
   5   1   4      414.83      388.01     28.88 o 
   6   1   4     1012.02     1024.84     41.36 o 
   7   1   4      326.91      312.28     29.18 o 
   8   1   4      233.42      236.98     30.53 o 
   9   1   4      132.90      141.10     27.26 o 
  10   1   4        0.15       31.53     23.72 o 
  11   1   4       87.77      119.06     28.73 o 
  12   1   4      513.78      471.63     40.93 o 
  13   1   4        7.80      -29.32     32.14 o 
  14   1   4      194.72      189.97     40.05 o 
  15   1   4       63.01       87.51     45.86 o 
  16   1   4        0.98       10.08     54.72 o 
  17   1   4       25.37      -39.52     39.52 o 
 -17   2   4       58.32      -24.86    131.11 o 
 -16   2   4      152.12      191.89    101.62 o 
 -15   2   4      134.28      248.68     64.60 o 
 -14   2   4       61.09       67.80     82.89 o 
 -13   2   4      326.87      411.90     62.14 o 
 -12   2   4     1682.63     1646.07     94.57 o 
 -11   2   4      392.98      468.41     59.98 o 
 -10   2   4     1513.52     1596.07     85.69 o 
  -9   2   4     4246.38     3993.13     93.91 o 
  -8   2   4     1025.27      965.14     80.51 o 
  -7   2   4    12733.84    13290.80    160.00 o 
  -6   2   4     4642.96     4581.02     74.23 o 
  -5   2   4      412.65      368.22     24.87 o 
  -4   2   4     4787.42     4850.97     75.63 o 
  -3   2   4      851.00      858.89     36.65 o 
  -2   2   4       60.49       56.87     19.54 o 
  -1   2   4     1924.84     1857.27     50.28 o 
   0   2   4      214.82      156.05     21.19 o 
   1   2   4      513.42      552.63     29.89 o 
   2   2   4     9244.42     9201.98    128.98 o 
   3   2   4     5116.54     4995.95    108.63 o 
   4   2   4      166.40      160.94     15.60 o 
   5   2   4     2897.88     2711.47     60.50 o 
   6   2   4        4.17      -16.35     16.35 o 
   7   2   4      135.83       75.82     32.23 o 
   8   2   4      901.76      915.65     42.34 o 
   9   2   4      191.61      195.35     28.80 o 
  10   2   4      760.44      771.42     44.40 o 
  11   2   4     1391.16     1464.05     57.98 o 
  12   2   4     1006.18     1060.15     52.42 o 
  13   2   4     1136.67     1106.35     58.67 o 
  14   2   4     1764.11     1920.20     83.64 o 
  15   2   4      304.59      234.17     94.68 o 
  16   2   4      553.31      600.61     78.16 o 
  17   2   4      456.66      442.80     72.24 o 
 -17   3   4       29.93       86.27     48.93 o 
 -16   3   4       11.53      -38.64     38.64 o 
 -15   3   4        0.27       27.69     45.88 o 
 -14   3   4      750.05      639.29     93.06 o 
 -13   3   4        5.19      -20.61     39.94 o 
 -12   3   4     1702.15     1592.92     93.72 o 
 -11   3   4     2020.39     2184.26    115.04 o 
 -10   3   4     1267.10     1256.39     81.17 o 
  -9   3   4     2022.23     2170.20     71.43 o 
  -8   3   4      202.86      212.89     44.72 o 
  -7   3   4     1063.09     1077.38     35.64 o 
  -6   3   4     1641.38     1664.44     75.56 o 
  -5   3   4     7626.84     8528.13    126.01 o 
  -4   3   4      254.28      258.25     24.64 o 
  -3   3   4     1057.55     1145.17     41.59 o 
  -2   3   4      165.76      198.44     22.73 o 
  -1   3   4      596.21      561.65     31.94 o 
   0   3   4     2787.35     2966.57     65.03 o 
   1   3   4      424.59      366.84     33.97 o 
   2   3   4      827.03      759.01     65.92 o 
   3   3   4      102.93      127.06     47.54 o 
   4   3   4     2162.44     2193.98     42.28 o 
   5   3   4      621.57      579.78     22.59 o 
   6   3   4       75.63       88.16     21.98 o 
   7   3   4       32.15       63.58     29.00 o 
   8   3   4       29.88       43.50     23.13 o 
   9   3   4      170.82      169.63     28.74 o 
  10   3   4     1214.28     1192.62     50.86 o 
  11   3   4      532.66      501.83     44.62 o 
  12   3   4      786.29      748.50     69.69 o 
  13   3   4       26.53      -27.40     30.03 o 
  14   3   4       45.20       11.35     29.52 o 
  15   3   4      300.17      384.03     55.83 o 
  16   3   4      705.18      593.58     76.75 o 
  17   3   4      432.49      482.01     81.12 o 
 -17   4   4      138.56       84.05     61.06 o 
 -16   4   4      363.12      568.02    150.28 o 
 -15   4   4       58.71      124.22     78.31 o 
 -14   4   4      575.79      747.23     76.49 o 
 -13   4   4      752.54      681.11     70.43 o 
 -12   4   4      388.87      361.37     57.45 o 
 -11   4   4      400.50      318.82     54.77 o 
 -10   4   4       67.27       58.22     29.99 o 
  -9   4   4      328.03      381.01     39.37 o 
  -8   4   4     3340.93     3348.65    162.36 o 
  -7   4   4      917.75      908.62     57.65 o 
  -6   4   4     1128.11     1056.81     58.20 o 
  -5   4   4     3120.87     3006.92     65.31 o 
  -4   4   4     1000.91      957.61     38.97 o 
  -3   4   4      768.42      762.95     36.20 o 
  -2   4   4     3722.06     3865.50    113.39 o 
  -1   4   4      187.44      235.73     31.62 o 
   0   4   4      262.78      222.46     24.73 o 
   1   4   4     1356.91     1206.39     42.58 o 
   2   4   4     1294.46     1154.40     42.18 o 
   3   4   4      317.44      321.08     26.03 o 
   4   4   4      819.72      908.33     40.02 o 
   5   4   4      283.71      258.71     19.26 o 
   6   4   4      877.55      888.90     40.09 o 
   7   4   4      747.28      785.91     39.15 o 
   8   4   4      116.64       94.38     25.78 o 
   9   4   4     1609.70     1589.09     66.46 o 
  10   4   4      471.37      381.40     46.07 o 
  11   4   4      484.69      498.64     40.83 o 
  12   4   4      873.50      973.92     57.02 o 
  13   4   4     1167.54     1163.67     68.89 o 
  14   4   4      423.65      383.40     49.28 o 
  15   4   4      334.68      433.82     52.65 o 
  16   4   4      148.12      157.80     68.28 o 
  17   4   4       34.05        1.21     45.14 o 
 -17   5   4       86.27      114.24     55.31 o 
 -16   5   4        8.43       48.11     96.90 o 
 -15   5   4      124.63      105.11     48.17 o 
 -14   5   4      260.64      285.48     56.75 o 
 -13   5   4      191.16      205.49     66.96 o 
 -12   5   4      114.73       80.40     44.98 o 
 -11   5   4      183.75      202.24     36.03 o 
 -10   5   4      328.62      344.56     41.40 o 
  -9   5   4      106.72      136.32     46.46 o 
  -8   5   4      375.50      404.88     49.59 o 
  -7   5   4      218.06      165.12     40.33 o 
  -6   5   4      555.94      550.08     30.57 o 
  -5   5   4        8.97      -12.14     15.24 o 
  -4   5   4      389.50      452.19     40.74 o 
  -3   5   4     1041.59     1110.11     42.74 o 
  -2   5   4       24.43       12.51     17.25 o 
  -1   5   4     1055.07     1029.78     57.48 o 
   0   5   4     4856.45     5314.10     95.58 o 
   1   5   4        7.14      -15.84     15.84 o 
   2   5   4      573.85      548.41     32.72 o 
   3   5   4      146.50      145.16     22.09 o 
   4   5   4      257.32      281.22     23.39 o 
   5   5   4     1846.35     1718.69     41.91 o 
   6   5   4     1138.37     1177.72     60.71 o 
   7   5   4      312.04      399.95     32.92 o 
   8   5   4        2.40       14.56     22.36 o 
   9   5   4       29.89       12.33     23.42 o 
  10   5   4       57.04       68.46     26.39 o 
  11   5   4        8.94      -14.34     22.73 o 
  12   5   4        0.12       22.21     24.55 o 
  13   5   4       40.10      -23.57     30.15 o 
  14   5   4      126.84      125.70     39.43 o 
  15   5   4        4.75       66.79     40.15 o 
  16   5   4      192.52      298.85     63.81 o 
  17   5   4       20.27       -0.01     45.85 o 
 -17   6   4       46.77       27.06     49.23 o 
 -16   6   4       38.15      -40.13     40.13 o 
 -15   6   4      283.60      375.55     63.88 o 
 -14   6   4      364.94      426.58     67.53 o 
 -13   6   4       18.01      -31.05     34.78 o 
 -12   6   4       83.49       36.49     41.38 o 
 -11   6   4      187.26      180.88     42.57 o 
 -10   6   4      975.39     1060.65     71.77 o 
  -9   6   4     3319.67     3182.93    110.83 o 
  -8   6   4     2766.62     2640.88     99.53 o 
  -7   6   4      504.34      517.73     54.05 o 
  -6   6   4      920.13      942.46     38.99 o 
  -5   6   4     1545.67     1534.08     49.12 o 
  -4   6   4     3864.25     3859.84     79.62 o 
  -3   6   4     4655.32     4724.10     96.00 o 
  -2   6   4     4217.66     4164.48     84.98 o 
  -1   6   4      100.03       98.41     22.60 o 
   0   6   4     2175.65     2204.23     61.00 o 
   1   6   4      952.12      863.00     41.00 o 
   2   6   4      229.24      195.63     26.38 o 
   3   6   4      551.15      451.64     31.67 o 
   4   6   4      531.29      456.11     31.14 o 
   5   6   4       78.58       47.05     17.09 o 
   6   6   4        5.38       -0.46     19.89 o 
   7   6   4      552.33      502.17     50.48 o 
   8   6   4     2382.62     2142.65     62.26 o 
   9   6   4     1895.42     1879.27     64.76 o 
  10   6   4      708.22      643.74     42.72 o 
  11   6   4      145.31      110.62     28.71 o 
  12   6   4      151.11      203.74     39.73 o 
  13   6   4      985.51      936.74     82.26 o 
  14   6   4     1026.14      943.01     68.81 o 
  15   6   4      694.03      669.75     63.58 o 
  16   6   4       38.62       38.62     39.87 o 
  17   6   4       64.55       40.69     54.81 o 
 -17   7   4       74.30       57.80     50.45 o 
 -16   7   4        8.33       40.80     45.78 o 
 -15   7   4        1.26      -74.81     99.85 o 
 -14   7   4        0.28      -19.33     73.00 o 
 -13   7   4       97.17       62.46     43.31 o 
 -12   7   4       52.02       21.49     61.21 o 
 -11   7   4        0.26       30.69     37.33 o 
 -10   7   4       21.01        0.76     67.25 o 
  -9   7   4      305.21      325.69     52.52 o 
  -8   7   4       16.66       13.84     34.19 o 
  -7   7   4        0.13      -31.25     31.54 o 
  -6   7   4      504.73      506.81     82.44 o 
  -5   7   4      342.38      338.45     46.26 o 
  -4   7   4       98.89      124.91     23.95 o 
  -3   7   4       64.03       72.31     22.38 o 
  -2   7   4      325.09      391.38     32.50 o 
  -1   7   4      620.88      608.11     38.11 o 
   0   7   4      407.00      429.43     34.20 o 
   1   7   4       62.18       62.10     22.32 o 
   2   7   4      265.62      315.77     30.65 o 
   3   7   4      264.19      284.59     30.10 o 
   4   7   4       37.43       36.60     20.19 o 
   5   7   4        0.10      -11.57     16.20 o 
   6   7   4       58.22       51.13     24.49 o 
   7   7   4      333.43      353.74     28.01 o 
   8   7   4       17.79       14.29     23.32 o 
   9   7   4      133.66      118.58     28.60 o 
  10   7   4       14.27       13.22     25.77 o 
  11   7   4        2.73       -8.31     23.83 o 
  12   7   4       46.63       22.76     31.49 o 
  13   7   4        2.99       22.32     49.39 o 
  14   7   4        2.82      -14.92     33.84 o 
  15   7   4       52.10      103.48     40.04 o 
  16   7   4       21.70       62.18     47.87 o 
 -16   8   4       76.38      120.86    128.31 o 
 -15   8   4      357.24      470.49     71.83 o 
 -14   8   4      624.29      498.24    108.84 o 
 -13   8   4      246.44      194.24     88.93 o 
 -12   8   4      764.97      675.21     71.26 o 
 -11   8   4     1021.65     1071.03     80.17 o 
 -10   8   4      422.22      431.71    146.60 o 
  -9   8   4     2101.15     2183.25    101.34 o 
  -8   8   4     2251.76     2297.41    101.66 o 
  -7   8   4      167.02      202.78     45.03 o 
  -6   8   4     1399.13     1253.13     74.45 o 
  -5   8   4     1230.04     1098.92     46.87 o 
  -4   8   4      177.56      166.30     26.87 o 
  -3   8   4     1754.32     1694.65     57.23 o 
  -2   8   4     2316.67     2259.15     66.09 o 
  -1   8   4      428.15      361.01     33.95 o 
   0   8   4     1457.77     1473.42     54.91 o 
   1   8   4     1640.95     1661.39     57.44 o 
   2   8   4       33.63       54.71     23.19 o 
   3   8   4      432.66      467.99     37.03 o 
   4   8   4      223.96      227.52     30.29 o 
   5   8   4      245.23      232.49     28.35 o 
   6   8   4      906.50      902.65     37.06 o 
   7   8   4      452.34      446.93     30.84 o 
   8   8   4      478.47      453.69     31.63 o 
   9   8   4      540.62      558.71     41.11 o 
  10   8   4      464.31      453.58     40.38 o 
  11   8   4       55.10       20.82     31.61 o 
  12   8   4      672.07      714.98     72.52 o 
  13   8   4      409.00      369.08     61.74 o 
  14   8   4      194.70      120.01     82.00 o 
  15   8   4      563.63      482.22     75.51 o 
  16   8   4      287.59      365.02     69.90 o 
 -16   9   4        5.58       22.57     48.99 o 
 -15   9   4       68.78       37.33     45.97 o 
 -14   9   4       97.74       69.38     48.59 o 
 -13   9   4       83.66       75.81     68.14 o 
 -12   9   4       31.97       59.71    100.44 o 
 -11   9   4       20.69       -7.70     40.59 o 
 -10   9   4       91.01       93.84     44.88 o 
  -9   9   4      194.83      214.84     53.37 o 
  -8   9   4      111.01       35.87     48.37 o 
  -7   9   4       37.97       71.98     53.54 o 
  -6   9   4      478.30      521.60     60.17 o 
  -5   9   4        0.54       33.70     23.06 o 
  -4   9   4      498.41      481.62     48.17 o 
  -3   9   4      509.72      562.60     39.58 o 
  -2   9   4        3.78        2.31     22.98 o 
  -1   9   4      985.22     1049.15     56.79 o 
   0   9   4      467.53      465.48     38.10 o 
   1   9   4     1010.46     1041.11     59.82 o 
   2   9   4       49.16       32.28     25.34 o 
   3   9   4      188.40      207.83     38.21 o 
   4   9   4       28.54       16.69     24.21 o 
   5   9   4      199.27      257.49     29.93 o 
   6   9   4     1345.22     1351.08     39.49 o 
   7   9   4       35.08       24.10     23.73 o 
   8   9   4        0.02       21.61     23.55 o 
   9   9   4      185.55      182.71     39.02 o 
  10   9   4      103.87      140.35     36.29 o 
  11   9   4       97.69      151.69     48.30 o 
  12   9   4        3.76       61.63     43.14 o 
  13   9   4       69.18       36.99     43.87 o 
  14   9   4       27.40       -5.92     43.93 o 
  15   9   4       24.81       50.88     46.63 o 
  16   9   4       42.64       95.49     56.30 o 
 -15  10   4       44.76       65.71     69.61 o 
 -14  10   4       28.09      -60.17     60.17 o 
 -13  10   4      648.63      613.53    107.96 o 
 -12  10   4     1465.67     1422.53     95.31 o 
 -11  10   4     2598.28     2592.77    119.71 o 
 -10  10   4      224.15      229.51     54.51 o 
  -9  10   4       61.05       47.41     83.48 o 
  -8  10   4      740.33      801.22     74.35 o 
  -7  10   4      883.85      882.70    173.59 o 
  -6  10   4     2130.89     1834.98    249.84 o 
  -5  10   4     2979.21     2984.85    114.62 o 
  -4  10   4      165.38      164.68     31.18 o 
  -3  10   4      667.07      622.80     42.74 o 
  -2  10   4      541.05      496.63     40.39 o 
  -1  10   4     1180.38     1044.17    115.90 o 
   0  10   4      179.03      192.03     32.06 o 
   1  10   4      608.06      563.03     43.53 o 
   2  10   4       39.26       40.20     27.22 o 
   3  10   4       56.22       30.06     27.26 o 
   4  10   4      120.94      129.98     30.68 o 
   5  10   4      129.26      116.09     27.05 o 
   6  10   4     2334.01     2343.16     57.56 o 
   7  10   4      420.32      421.79     37.95 o 
   8  10   4       25.77       11.83     24.15 o 
   9  10   4      175.42      148.32     66.31 o 
  10  10   4      540.11      584.82     56.34 o 
  11  10   4      731.87      703.03    120.94 o 
  12  10   4     1174.79     1267.32     93.23 o 
  13  10   4      103.04       73.02     77.28 o 
  14  10   4       77.29      138.69     50.17 o 
  15  10   4      157.66      252.43     63.48 o 
 -15  11   4      133.46      142.89     70.32 o 
 -14  11   4        6.09       68.43     77.28 o 
 -13  11   4       27.29       46.22     44.76 o 
 -12  11   4       82.71      135.27     50.65 o 
 -11  11   4      175.17      233.58     55.79 o 
 -10  11   4       59.22      111.17     46.77 o 
  -9  11   4      526.24      490.81    131.70 o 
  -8  11   4      252.24      182.70     52.59 o 
  -7  11   4        0.24       11.46     42.93 o 
  -6  11   4      369.91      330.14     58.48 o 
  -5  11   4       26.92      -36.57     36.57 o 
  -4  11   4        3.09      -11.45     28.52 o 
  -3  11   4       22.64      -11.61     25.26 o 
  -2  11   4      236.36      232.60     35.40 o 
  -1  11   4      128.45      145.44     33.34 o 
   0  11   4       17.08       38.73     28.22 o 
   1  11   4      158.77      197.52     33.89 o 
   2  11   4      221.54      249.66     36.54 o 
   3  11   4      251.67      287.55     49.35 o 
   4  11   4      278.47      310.92     50.55 o 
   5  11   4       23.10      -22.44     22.44 o 
   6  11   4      106.26      128.45     25.39 o 
   7  11   4        3.16      -23.76     23.76 o 
   8  11   4       47.34       17.05     25.69 o 
   9  11   4      108.33      157.58     36.21 o 
  10  11   4        8.22      -13.37     49.11 o 
  11  11   4      128.12      135.72     49.08 o 
  12  11   4       66.25       40.71     44.22 o 
  13  11   4       70.13       51.30     47.95 o 
  14  11   4      152.22      127.78     53.13 o 
  15  11   4       96.25       97.22     54.38 o 
 -14  12   4      701.55      878.17    179.63 o 
 -13  12   4      319.75      375.23    118.72 o 
 -12  12   4      476.96      399.84     67.25 o 
 -11  12   4      876.92      881.43    171.37 o 
 -10  12   4      112.93      137.22     61.94 o 
  -9  12   4       12.71       57.44     44.54 o 
  -8  12   4      877.51      780.27     79.15 o 
  -7  12   4      155.20       29.44     52.50 o 
  -6  12   4      484.61      531.78     67.30 o 
  -5  12   4      800.12      808.75     74.04 o 
  -4  12   4     2250.36     2132.88     75.16 o 
  -3  12   4     2144.67     2074.59     75.27 o 
  -2  12   4     1415.95     1314.22     63.37 o 
  -1  12   4     1906.96     2025.88     84.04 o 
   0  12   4     3564.90     3477.11    127.38 o 
   1  12   4     1078.66     1088.94     58.21 o 
   2  12   4      920.04      989.49     57.04 o 
   3  12   4     1427.96     1412.09     63.01 o 
   4  12   4     2368.60     2367.41    146.00 o 
   5  12   4     2478.94     2443.31     79.97 o 
   6  12   4      912.15     1028.93     44.80 o 
   7  12   4     1659.52     1699.61     63.05 o 
   8  12   4      816.69      912.97     51.77 o 
   9  12   4      453.64      478.93     52.46 o 
  10  12   4      461.56      570.57     69.98 o 
  11  12   4      546.94      606.53     73.90 o 
  12  12   4       18.74       15.69     44.69 o 
  13  12   4      115.74      108.58     49.26 o 
  14  12   4        1.37      -34.95     34.95 o 
 -14  13   4      110.52      122.41     77.87 o 
 -13  13   4       16.25      -15.58     44.01 o 
 -12  13   4       13.20      -32.69     41.94 o 
 -11  13   4        5.69       41.62     47.65 o 
 -10  13   4        1.38      -18.73     49.85 o 
  -9  13   4       35.91       -8.43     62.53 o 
  -8  13   4      588.76      599.83     80.23 o 
  -7  13   4      197.10      300.55     70.64 o 
  -6  13   4        9.69       -3.79     40.57 o 
  -5  13   4      286.75      313.84     80.23 o 
  -4  13   4      223.35      228.16     53.28 o 
  -3  13   4        7.05       -7.72     33.85 o 
  -2  13   4      960.37      850.15     57.00 o 
  -1  13   4      524.15      599.17     79.97 o 
   0  13   4      107.51       58.21     29.12 o 
   1  13   4      467.70      400.60     52.92 o 
   2  13   4      430.41      419.16     66.95 o 
   3  13   4      163.63      191.30     37.23 o 
   4  13   4       22.47       23.44     27.97 o 
   5  13   4      151.25      150.47     34.13 o 
   6  13   4      125.69      117.75     26.22 o 
   7  13   4      373.85      324.40     38.72 o 
   8  13   4      652.34      612.35     81.36 o 
   9  13   4      279.69      154.91     51.57 o 
  10  13   4       13.63       87.61     45.31 o 
  11  13   4       61.94       71.03     48.16 o 
  12  13   4       23.65       62.15     52.16 o 
  13  13   4       11.62       -9.74     72.56 o 
  14  13   4       80.12      111.87     55.76 o 
 -13  14   4      445.54      465.46     73.97 o 
 -12  14   4      204.94      248.40     60.35 o 
 -11  14   4      402.99      348.58     65.28 o 
 -10  14   4      792.54      725.71    132.44 o 
  -9  14   4      383.65      450.90     71.53 o 
  -8  14   4      169.71      169.95     55.22 o 
  -7  14   4      349.82      372.98     64.96 o 
  -6  14   4      374.80      356.27     60.49 o 
  -5  14   4      625.32      557.55     70.98 o 
  -4  14   4      783.75      852.78    103.09 o 
  -3  14   4      392.56      331.15     43.96 o 
  -2  14   4      569.98      699.32     87.54 o 
  -1  14   4      667.41      670.46     56.94 o 
   0  14   4      701.87      663.95     53.50 o 
   1  14   4       85.80       91.62     31.74 o 
   2  14   4      160.90      188.62     38.97 o 
   3  14   4      909.05      993.91     59.96 o 
   4  14   4       51.91       74.72     30.20 o 
   5  14   4       79.76       44.44     30.85 o 
   6  14   4      222.38      224.39     42.83 o 
   7  14   4      394.70      445.78     49.11 o 
   8  14   4      214.54      247.56     37.27 o 
   9  14   4      412.22      349.47     62.20 o 
  10  14   4      173.32      121.23     48.05 o 
  11  14   4      457.53      462.39     69.48 o 
  12  14   4      158.31      151.79     56.05 o 
  13  14   4       93.25       73.14     56.28 o 
 -12  15   4       55.96      129.18     56.14 o 
 -11  15   4        0.13      -28.27     41.73 o 
 -10  15   4        7.10       17.94     46.16 o 
  -9  15   4       30.66       92.40     49.38 o 
  -8  15   4        0.04      -15.68     40.77 o 
  -7  15   4      250.50      292.35    110.46 o 
  -6  15   4      778.91      613.26     77.78 o 
  -5  15   4       31.04       53.10     45.85 o 
  -4  15   4       26.82       34.47     43.76 o 
  -3  15   4       43.01       47.55     30.51 o 
  -2  15   4      331.02      234.00     41.49 o 
  -1  15   4      293.89      290.93     47.46 o 
   0  15   4      454.56      457.88     48.20 o 
   1  15   4      197.08      228.08     52.89 o 
   2  15   4       74.48      105.75     34.60 o 
   3  15   4      274.53      230.70     40.09 o 
   4  15   4       39.48       88.45     49.77 o 
   5  15   4      479.53      553.07     52.36 o 
   6  15   4     1122.95     1224.21     99.55 o 
   7  15   4      337.37      291.71     45.35 o 
   8  15   4        2.26        3.04     32.20 o 
   9  15   4        7.03        9.81     48.52 o 
  10  15   4       27.30       32.78     48.64 o 
  11  15   4      111.41      119.59     54.21 o 
  12  15   4      113.93      147.54     59.31 o 
 -12  16   4      319.63      463.29    119.31 o 
 -11  16   4       20.39       45.95     46.33 o 
 -10  16   4      321.50      381.10     67.99 o 
  -9  16   4      161.68      248.46    107.07 o 
  -8  16   4      540.48      459.09     73.10 o 
  -7  16   4      885.93      809.81     89.89 o 
  -6  16   4      960.47      931.29     89.36 o 
  -5  16   4      396.05      299.85     62.30 o 
  -4  16   4      674.43      668.74     78.84 o 
  -3  16   4        7.27       36.04     46.19 o 
  -2  16   4       47.56      117.83     36.75 o 
  -1  16   4     1691.70     1729.13     78.30 o 
   0  16   4      924.19      821.85     60.64 o 
   1  16   4      704.44      701.35     63.87 o 
   2  16   4      645.80      580.95     53.74 o 
   3  16   4       33.99        0.85     34.61 o 
   4  16   4        2.77        6.02     30.55 o 
   5  16   4      710.36      728.93     59.61 o 
   6  16   4      792.10      837.92     80.46 o 
   7  16   4       46.78       24.12     33.08 o 
   8  16   4       72.22       65.62     39.97 o 
   9  16   4       10.77        4.42     64.89 o 
  10  16   4      227.36      303.52     89.67 o 
  11  16   4      696.85      865.72    135.09 o 
 -11  17   4        0.01       52.46     50.64 o 
 -10  17   4        3.16      -41.98     41.98 o 
  -9  17   4        4.16      -18.54     42.19 o 
  -8  17   4      116.84      115.60     51.51 o 
  -7  17   4        7.18      -37.08     42.77 o 
  -6  17   4      185.97      150.80     58.08 o 
  -5  17   4        0.03      -38.18     38.18 o 
  -4  17   4       68.07        8.83     42.54 o 
  -3  17   4      186.42      191.42     54.43 o 
  -2  17   4       18.45       22.14     32.82 o 
  -1  17   4       34.71       12.76     30.25 o 
   0  17   4        6.23        8.50     30.56 o 
   1  17   4        2.61      -28.10     29.33 o 
   2  17   4      105.59      125.23     36.65 o 
   3  17   4       60.14       52.45     35.74 o 
   4  17   4       31.38       12.13     32.84 o 
   5  17   4       71.21       29.61     33.98 o 
   6  17   4       15.87      -26.65     37.61 o 
   7  17   4        0.06       -0.44     39.10 o 
   8  17   4        0.03      -18.30     36.50 o 
   9  17   4        9.81      -33.63     42.77 o 
  10  17   4       56.52       22.42     65.78 o 
  -9  18   4      393.21      467.93     76.42 o 
  -8  18   4      315.86      301.55     63.47 o 
  -7  18   4      223.55      244.08     61.70 o 
  -6  18   4      265.93      309.71     66.09 o 
  -5  18   4      646.81      567.95     76.09 o 
  -4  18   4      804.63      988.41    159.13 o 
  -3  18   4      420.42      570.00     88.34 o 
  -2  18   4      356.56      474.27     72.76 o 
  -1  18   4      417.61      365.35     49.86 o 
   0  18   4      509.61      454.01     76.14 o 
   1  18   4      380.23      418.09     52.20 o 
   2  18   4      149.08      168.95     40.30 o 
   3  18   4      108.91      167.34     39.96 o 
   4  18   4      197.96      223.94     44.77 o 
   5  18   4      267.78      307.89     46.95 o 
   6  18   4      171.98      188.09     51.49 o 
   7  18   4      272.23      364.28     83.18 o 
   8  18   4      390.13      501.01     70.91 o 
   9  18   4      191.67      294.08     81.41 o 
  -8  19   4      120.72      181.55    110.32 o 
  -7  19   4      103.33      143.20     55.23 o 
  -6  19   4       55.26       59.25     48.74 o 
  -5  19   4        0.19      -17.41     47.64 o 
  -4  19   4       18.61       56.16     54.43 o 
  -3  19   4       21.21      -20.40     45.64 o 
  -2  19   4       72.11      159.99     60.91 o 
  -1  19   4      279.18      295.88     74.24 o 
   0  19   4      159.95      143.11     40.73 o 
   1  19   4        3.39       10.80     32.20 o 
   2  19   4       35.77       52.20     34.22 o 
   3  19   4       19.75        7.96     34.74 o 
   4  19   4       24.21       21.38     33.02 o 
   5  19   4       27.35      -27.87     33.14 o 
   6  19   4      267.01      212.67     51.03 o 
   7  19   4       67.27       33.63     58.70 o 
   8  19   4        5.72       18.58     43.36 o 
  -6  20   4       70.12      120.22    129.64 o 
  -5  20   4      131.29      191.01     69.17 o 
  -4  20   4      122.84      240.04     66.10 o 
  -3  20   4      170.93       95.20     50.85 o 
  -2  20   4       88.78      196.56     58.44 o 
  -1  20   4      153.54      157.95     60.89 o 
   0  20   4      178.02      167.66     44.02 o 
   1  20   4      146.00      155.39     71.07 o 
   2  20   4      512.83      561.03     60.76 o 
   3  20   4      388.73      423.11     55.40 o 
   4  20   4      191.21      186.40     58.06 o 
   5  20   4      189.38      218.47     55.70 o 
   6  20   4       47.73       63.12     61.35 o 
  -3  21   4       53.21      119.80     72.71 o 
  -2  21   4        6.29       -9.68     50.02 o 
  -1  21   4       31.37        8.50     45.22 o 
   0  21   4        0.87       31.68     38.79 o 
   1  21   4        0.05       60.51     40.80 o 
   2  21   4        0.02      -14.86     37.99 o 
   3  21   4       56.54       37.20     58.55 o 
 -17   1   5      109.15       85.11     56.34 o 
 -16   1   5      245.33      361.24    138.04 o 
 -15   1   5      940.35      958.93     91.56 o 
 -14   1   5      621.02      740.43     81.85 o 
 -13   1   5        9.69      136.74     48.91 o 
 -12   1   5      882.06      876.86     79.57 o 
 -11   1   5       65.14       82.27     44.94 o 
 -10   1   5      182.70      146.73     55.31 o 
  -9   1   5      532.33      425.03     57.04 o 
  -8   1   5     1442.14     1558.62     61.78 o 
  -7   1   5     1150.83     1150.95     59.01 o 
  -6   1   5      100.76       77.50     23.74 o 
  -5   1   5       57.57       81.97     21.31 o 
  -4   1   5       27.84       27.57     17.82 o 
  -3   1   5      229.45      225.60     24.31 o 
  -2   1   5     2914.02     2984.63     65.14 o 
  -1   1   5      287.07      201.21     21.61 o 
   0   1   5     3252.41     3345.74     72.76 o 
   1   1   5     1706.16     1889.53     84.25 o 
   2   1   5     6144.89     5955.30     84.54 o 
   3   1   5    15047.46    15600.08    214.35 o 
   4   1   5    12534.42    12763.88    182.60 o 
   5   1   5     1158.34     1100.36     56.38 o 
   6   1   5       37.77       -0.11     25.63 o 
   7   1   5      374.96      379.96     34.84 o 
   8   1   5      752.59      708.24     65.35 o 
   9   1   5     1502.74     1487.51     57.14 o 
  10   1   5     1546.06     1489.69     59.16 o 
  11   1   5      555.72      533.06     45.13 o 
  12   1   5      289.17      273.05     35.91 o 
  13   1   5       85.94       75.20     30.10 o 
  14   1   5      267.96      249.88     36.48 o 
  15   1   5      249.62      211.04     75.66 o 
  16   1   5        8.31       82.45     61.06 o 
  17   1   5       38.19      -42.94     42.94 o 
 -17   2   5       10.91        4.67     44.93 o 
 -16   2   5        9.01      -39.64     39.64 o 
 -15   2   5        6.15       27.95     45.65 o 
 -14   2   5       11.70       74.99     47.20 o 
 -13   2   5      699.32      583.66     72.99 o 
 -12   2   5       47.23       49.39     43.05 o 
 -11   2   5       97.29      177.81     47.14 o 
 -10   2   5      462.21      519.35     62.60 o 
  -9   2   5      216.95      289.75     37.49 o 
  -8   2   5     1082.43     1129.80     55.55 o 
  -7   2   5        0.57       -2.90     19.19 o 
  -6   2   5     1031.83     1012.51     39.83 o 
  -5   2   5      396.42      397.00     27.89 o 
  -4   2   5     1381.34     1388.55     43.95 o 
  -3   2   5       71.35       65.03     18.35 o 
  -2   2   5      696.62      756.78     33.37 o 
  -1   2   5      142.60      170.71     24.62 o 
   0   2   5        0.10       -9.64     17.96 o 
   1   2   5      690.81      745.46     37.63 o 
   2   2   5      737.64      878.78     68.95 o 
   3   2   5      746.43      732.37     36.18 o 
   4   2   5       99.23       94.24     18.47 o 
   5   2   5      667.79      640.33     50.41 o 
   6   2   5      272.44      266.28     30.22 o 
   7   2   5      385.66      361.97     35.38 o 
   8   2   5      429.88      476.43     39.31 o 
   9   2   5      343.76      316.17     42.92 o 
  10   2   5        0.17        4.97     24.19 o 
  11   2   5      324.75      318.55     47.68 o 
  12   2   5        2.79       29.85     32.02 o 
  13   2   5       26.77       36.55     28.05 o 
  14   2   5      892.50      818.73     64.71 o 
  15   2   5       72.59       -9.68     30.47 o 
  16   2   5      163.62      103.86     50.77 o 
 -17   3   5      208.04      172.26     56.63 o 
 -16   3   5       52.89       58.85     48.81 o 
 -15   3   5      344.74      448.75     70.91 o 
 -14   3   5      213.18      325.83     59.80 o 
 -13   3   5     2060.52     1974.40    106.89 o 
 -12   3   5     3139.83     2798.52    123.66 o 
 -11   3   5     3239.82     3154.00    410.30 o 
 -10   3   5     2681.28     2843.63    256.77 o 
  -9   3   5     2049.61     2071.84     75.63 o 
  -8   3   5     1566.04     1618.34     66.22 o 
  -7   3   5      339.46      319.40     37.94 o 
  -6   3   5      546.42      538.19     33.38 o 
  -5   3   5      418.70      421.16     33.17 o 
  -4   3   5     1887.28     1891.82     57.97 o 
  -3   3   5     1807.13     1793.88     56.17 o 
  -2   3   5     1089.54      966.12     43.53 o 
  -1   3   5     3099.88     3001.39     70.96 o 
   0   3   5      751.04      749.05     38.63 o 
   1   3   5      842.52      642.81     35.80 o 
   2   3   5      414.49      494.01     51.64 o 
   3   3   5     1209.43     1236.58     45.03 o 
   4   3   5      227.19      338.39     25.82 o 
   5   3   5      487.92      472.24     41.07 o 
   6   3   5      781.64      706.78     40.22 o 
   7   3   5      912.62      853.75     44.94 o 
   8   3   5     1691.21     1628.55     58.13 o 
   9   3   5      434.66      477.28     53.13 o 
  10   3   5      410.05      458.25     40.31 o 
  11   3   5      186.02      122.32     35.42 o 
  12   3   5       12.28       -9.69     27.59 o 
  13   3   5        1.73       19.34     26.07 o 
  14   3   5      124.07      233.81     44.37 o 
  15   3   5      610.88      569.96     60.31 o 
  16   3   5      296.61      364.55     69.03 o 
 -17   4   5       55.70       35.20     49.63 o 
 -16   4   5       72.30      118.78     55.75 o 
 -15   4   5      115.09      226.70    107.51 o 
 -14   4   5        2.36      -27.19     37.46 o 
 -13   4   5      887.57      763.74     79.25 o 
 -12   4   5        2.41       25.96     41.44 o 
 -11   4   5      352.56      363.56     58.37 o 
 -10   4   5       61.52       48.66     31.76 o 
  -9   4   5      151.55      173.20     36.27 o 
  -8   4   5        2.18        0.92     26.97 o 
  -7   4   5      142.06      171.03     33.49 o 
  -6   4   5       20.20       72.25     35.74 o 
  -5   4   5      427.45      437.68     33.75 o 
  -4   4   5      149.44      128.06     25.68 o 
  -3   4   5      487.41      519.89     37.79 o 
  -2   4   5        8.54       13.87     19.76 o 
  -1   4   5     2078.61     2204.05     62.27 o 
   0   4   5     1056.48     1086.52     45.81 o 
   1   4   5      477.16      498.35     37.44 o 
   2   4   5     2787.61     2829.47     69.42 o 
   3   4   5       41.57       22.71     20.16 o 
   4   4   5      503.58      439.57     86.85 o 
   5   4   5      377.29      360.12     39.00 o 
   6   4   5       47.56      110.61     27.33 o 
   7   4   5      177.47      202.35     30.00 o 
   8   4   5       30.04        0.92     23.16 o 
   9   4   5        1.89        1.91     23.98 o 
  10   4   5       58.48       63.56     26.81 o 
  11   4   5       45.12       42.14     26.29 o 
  12   4   5        4.22      -14.12     24.54 o 
  13   4   5        9.60        7.98     26.48 o 
  14   4   5      250.74      259.38     45.16 o 
  15   4   5       45.31       42.11     46.98 o 
  16   4   5        9.89       50.91     46.31 o 
 -16   5   5      244.70      301.05     70.79 o 
 -15   5   5      137.78      100.58     50.39 o 
 -14   5   5      275.94      282.02     60.54 o 
 -13   5   5      502.96      667.85     77.49 o 
 -12   5   5      104.78      176.10     85.98 o 
 -11   5   5      448.56      451.64    122.56 o 
 -10   5   5       15.09       29.96     29.36 o 
  -9   5   5      883.16      773.74     54.22 o 
  -8   5   5     1101.01      966.47     67.72 o 
  -7   5   5     1434.97     1389.45    103.09 o 
  -6   5   5      884.77      810.75     50.38 o 
  -5   5   5      868.51      777.45     41.63 o 
  -4   5   5      464.73      424.39     33.30 o 
  -3   5   5     2522.37     2358.81     64.93 o 
  -2   5   5      871.78      796.10     41.79 o 
  -1   5   5     2827.02     2746.36     70.34 o 
   0   5   5      892.94      808.62     42.05 o 
   1   5   5     4980.65     5068.04    188.74 o 
   2   5   5      123.03       98.77     25.47 o 
   3   5   5     1758.95     1667.07     78.54 o 
   4   5   5      641.54      638.28     37.13 o 
   5   5   5     1050.48      982.42     53.86 o 
   6   5   5     1355.49     1347.48     53.09 o 
   7   5   5     1487.52     1439.49     54.78 o 
   8   5   5     1152.80     1175.17     52.38 o 
   9   5   5     1712.60     1726.57     61.16 o 
  10   5   5     1024.36      945.48     50.87 o 
  11   5   5      528.22      514.72     42.76 o 
  12   5   5      271.54      302.12     37.51 o 
  13   5   5      244.15      278.42     46.56 o 
  14   5   5      375.61      360.03     50.87 o 
  15   5   5      121.29      159.74     42.75 o 
  16   5   5       65.14      -28.39     35.36 o 
 -16   6   5       41.76      -25.78     42.81 o 
 -15   6   5       30.04       54.33     46.16 o 
 -14   6   5       52.64       88.82     47.14 o 
 -13   6   5       13.36      -30.62     36.47 o 
 -12   6   5       26.48       57.04     41.59 o 
 -11   6   5      882.08      752.31     74.67 o 
 -10   6   5       72.42       68.02     37.71 o 
  -9   6   5      230.92      282.52     50.27 o 
  -8   6   5       55.61       33.86     37.83 o 
  -7   6   5       80.32       85.81     39.00 o 
  -6   6   5        0.84       16.83     36.53 o 
  -5   6   5      951.81      983.19     51.36 o 
  -4   6   5      546.23      689.44     40.54 o 
  -3   6   5      889.45      909.65     45.18 o 
  -2   6   5       83.87       74.41     24.32 o 
  -1   6   5      309.16      279.49     31.80 o 
   0   6   5        5.15       17.97     21.54 o 
   1   6   5       18.65        7.82     21.20 o 
   2   6   5      339.97      340.73     32.58 o 
   3   6   5      385.55      410.74     34.47 o 
   4   6   5      143.45      148.39     26.60 o 
   5   6   5        3.50       26.51     29.64 o 
   6   6   5        3.47       23.52     31.19 o 
   7   6   5       10.99       24.97     24.66 o 
   8   6   5        0.20       18.26     24.51 o 
   9   6   5        0.37       16.52     25.38 o 
  10   6   5       98.22       69.68     28.52 o 
  11   6   5      115.80      110.93     30.42 o 
  12   6   5        6.12        6.80     26.87 o 
  13   6   5        7.30       20.91     35.43 o 
  14   6   5       21.94      -23.34     44.28 o 
  15   6   5       89.83       73.48     40.86 o 
  16   6   5      146.12      169.85     46.61 o 
 -16   7   5      429.21      556.98     77.86 o 
 -15   7   5       88.14       42.09     50.43 o 
 -14   7   5      845.40      857.03     88.01 o 
 -13   7   5     1214.80     1167.84     93.65 o 
 -12   7   5       84.90      150.06     47.67 o 
 -11   7   5      295.45      251.43     41.67 o 
 -10   7   5      195.22      291.34     53.34 o 
  -9   7   5       21.81       22.59     39.94 o 
  -8   7   5       24.41       50.40     37.71 o 
  -7   7   5      544.98      451.08     56.45 o 
  -6   7   5       29.31       55.39     37.39 o 
  -5   7   5      358.82      305.03     35.88 o 
  -4   7   5      629.05      677.32     41.90 o 
  -3   7   5     2235.89     2100.45     64.84 o 
  -2   7   5     1994.41     1978.64     64.07 o 
  -1   7   5     2742.30     2852.48     91.32 o 
   0   7   5      107.41       94.89     25.77 o 
   1   7   5     1793.00     1807.31     62.01 o 
   2   7   5      325.24      326.66     34.65 o 
   3   7   5      419.95      419.35     45.98 o 
   4   7   5      355.41      359.54     35.07 o 
   5   7   5      379.38      364.99     51.32 o 
   6   7   5      508.84      526.93     49.74 o 
   7   7   5     1410.69     1378.00     56.44 o 
   8   7   5     1971.16     1913.59     63.86 o 
   9   7   5     1918.34     1717.35     62.89 o 
  10   7   5      884.36      859.42     50.73 o 
  11   7   5      606.38      629.15     56.96 o 
  12   7   5       17.85       47.20     36.08 o 
  13   7   5      240.50      272.45     45.28 o 
  14   7   5       95.64      126.49     43.02 o 
  15   7   5        6.91        5.05     44.29 o 
  16   7   5       11.99      -24.69     44.52 o 
 -16   8   5        0.11       -1.26     48.34 o 
 -15   8   5      143.28      201.75     83.03 o 
 -14   8   5       13.48       82.36     44.58 o 
 -13   8   5       18.08       20.45     41.23 o 
 -12   8   5      170.83      151.20     49.26 o 
 -11   8   5        4.35       15.64     88.64 o 
 -10   8   5        0.87      -42.33     42.33 o 
  -9   8   5      234.14      260.45     52.97 o 
  -8   8   5     1712.37     1657.65    119.46 o 
  -7   8   5      813.83      779.11     67.36 o 
  -6   8   5        0.01      -36.65     36.65 o 
  -5   8   5        3.05      -13.16     21.24 o 
  -4   8   5       63.98       44.88     26.59 o 
  -3   8   5       92.87       89.89     27.75 o 
  -2   8   5      617.11      716.68     45.48 o 
  -1   8   5      142.77      228.66     33.90 o 
   0   8   5      746.68      788.69     59.15 o 
   1   8   5      460.32      498.90     41.05 o 
   2   8   5      172.30      175.40     31.24 o 
   3   8   5      172.72      191.90     31.75 o 
   4   8   5       15.38       30.14     42.63 o 
   5   8   5       19.30      -23.14     23.14 o 
   6   8   5      521.38      539.64     48.64 o 
   7   8   5      681.70      711.18     49.68 o 
   8   8   5      251.20      261.44     34.58 o 
   9   8   5       17.35       46.59     27.62 o 
  10   8   5        7.74      -11.92     26.32 o 
  11   8   5       56.76       35.81     31.33 o 
  12   8   5       42.84      -24.33     41.28 o 
  13   8   5        0.39       -2.91     41.45 o 
  14   8   5      311.87      291.56     64.84 o 
  15   8   5       37.78        0.83     46.42 o 
 -15   9   5      177.33      247.09     58.38 o 
 -14   9   5      581.35      602.25     79.58 o 
 -13   9   5      665.65      667.72     78.60 o 
 -12   9   5      614.62      627.69    109.43 o 
 -11   9   5      737.50      800.79     77.89 o 
 -10   9   5      815.90      863.40     77.58 o 
  -9   9   5      528.74      510.84     63.62 o 
  -8   9   5      119.79      130.43     47.13 o 
  -7   9   5      368.66      344.70     58.50 o 
  -6   9   5     2083.42     1923.40    125.80 o 
  -5   9   5     1833.09     1814.90    232.87 o 
  -4   9   5     1238.65     1199.94     60.91 o 
  -3   9   5       84.54       98.43     29.97 o 
  -2   9   5      503.17      545.53     43.44 o 
  -1   9   5      259.29      268.51     36.88 o 
   0   9   5      452.49      409.10     40.55 o 
   1   9   5     1246.69     1203.93     68.24 o 
   2   9   5      922.37      880.50     50.65 o 
   3   9   5      161.27      204.87     34.04 o 
   4   9   5      111.13      133.61     31.57 o 
   5   9   5      359.87      385.04     39.36 o 
   6   9   5     1091.43     1120.41     63.56 o 
   7   9   5      251.56      274.09     42.92 o 
   8   9   5      387.44      442.22     48.98 o 
   9   9   5      695.80      555.80     53.77 o 
  10   9   5      475.41      434.48     49.48 o 
  11   9   5     1048.61     1066.16     67.63 o 
  12   9   5     1119.84     1087.19     91.67 o 
  13   9   5     1042.13      827.37     87.97 o 
  14   9   5       94.30       82.33     77.87 o 
  15   9   5       68.30       74.70     50.97 o 
 -15  10   5       50.96      164.74     57.17 o 
 -14  10   5       14.79      -12.63     42.79 o 
 -13  10   5        6.55       25.07     64.01 o 
 -12  10   5      120.03       30.33     47.02 o 
 -11  10   5      133.87      182.40     52.71 o 
 -10  10   5      447.41      447.33     65.80 o 
  -9  10   5      197.01      170.59     51.01 o 
  -8  10   5       18.87       29.74     42.03 o 
  -7  10   5        2.46       18.72     56.78 o 
  -6  10   5      322.21      324.54     54.75 o 
  -5  10   5      170.79      143.35     46.30 o 
  -4  10   5      160.39      138.31     68.68 o 
  -3  10   5       98.50       79.75     30.20 o 
  -2  10   5      311.14      368.50     40.33 o 
  -1  10   5       31.79       16.53     28.69 o 
   0  10   5       36.26       10.71     26.94 o 
   1  10   5      358.50      271.35     38.87 o 
   2  10   5      227.78      242.16     36.09 o 
   3  10   5        8.33       16.53     26.97 o 
   4  10   5      121.37      154.62     45.41 o 
   5  10   5      850.13      769.19     49.08 o 
   6  10   5       16.94       26.05     39.67 o 
   7  10   5      122.99      165.47     39.14 o 
   8  10   5       23.36       38.10     32.46 o 
   9  10   5      296.40      306.92     45.90 o 
  10  10   5      157.84      134.28     37.90 o 
  11  10   5       19.45       20.84     48.96 o 
  12  10   5       12.73       -9.67     43.47 o 
  13  10   5       22.29       11.05     51.03 o 
  14  10   5       22.84       15.04     47.97 o 
 -14  11   5      643.78      717.95    123.59 o 
 -13  11   5      342.47      189.07     83.77 o 
 -12  11   5      645.40      658.14     78.27 o 
 -11  11   5      931.34      993.20    180.08 o 
 -10  11   5     1795.44     1758.29    106.45 o 
  -9  11   5      122.60      163.97     52.97 o 
  -8  11   5      208.56      182.77     51.40 o 
  -7  11   5        2.68       -8.41     77.13 o 
  -6  11   5       60.69      111.52     49.84 o 
  -5  11   5     1159.64     1296.14    177.27 o 
  -4  11   5      447.98      465.39     44.37 o 
  -3  11   5      229.86      243.21     35.96 o 
  -2  11   5     2746.12     2665.29     82.72 o 
  -1  11   5      344.98      385.61     43.01 o 
   0  11   5     1219.20     1200.00     82.75 o 
   1  11   5       37.66       63.53     31.23 o 
   2  11   5     1160.28     1282.32     63.43 o 
   3  11   5      406.71      406.90     42.47 o 
   4  11   5      679.85      631.65     52.18 o 
   5  11   5     1286.01     1228.17     82.13 o 
   6  11   5     1183.95     1379.16     87.50 o 
   7  11   5      595.96      573.45     54.79 o 
   8  11   5      298.55      350.65     47.72 o 
   9  11   5      281.83      336.43     47.86 o 
  10  11   5       97.08      118.22     39.60 o 
  11  11   5        1.88       16.06     56.93 o 
  12  11   5       99.30      134.45     50.48 o 
  13  11   5        1.38       -0.81     46.70 o 
  14  11   5        7.88       20.69     47.31 o 
 -14  12   5       56.44      155.74     81.12 o 
 -13  12   5       82.54       36.28     66.37 o 
 -12  12   5       96.26      124.33     55.06 o 
 -11  12   5      266.44      187.52     55.65 o 
 -10  12   5       39.81       22.50     45.74 o 
  -9  12   5      221.45      187.08     54.51 o 
  -8  12   5       99.63       47.89     52.95 o 
  -7  12   5      125.12      110.86     48.04 o 
  -6  12   5      828.69      708.87     75.75 o 
  -5  12   5      134.72      194.54     53.17 o 
  -4  12   5      806.49      714.72    211.64 o 
  -3  12   5     1287.91     1129.71     59.90 o 
  -2  12   5      120.31      137.13     36.28 o 
  -1  12   5       20.88       16.15     29.02 o 
   0  12   5      685.08      746.42     53.64 o 
   1  12   5     2390.52     2416.52     80.99 o 
   2  12   5      214.52      192.48     42.09 o 
   3  12   5       52.50       50.13     29.65 o 
   4  12   5      153.48      136.66     35.89 o 
   5  12   5      231.62      232.53     61.80 o 
   6  12   5      442.42      418.54     62.02 o 
   7  12   5       25.94       -3.13     28.31 o 
   8  12   5       35.97       56.38     36.37 o 
   9  12   5      128.30      116.17     40.40 o 
  10  12   5      346.58      282.70     59.93 o 
  11  12   5        1.53       12.33     42.80 o 
  12  12   5      279.33      253.84     62.98 o 
  13  12   5       37.73       45.92     47.54 o 
 -13  13   5      321.99      389.01     71.10 o 
 -12  13   5      159.83      177.69     56.90 o 
 -11  13   5      190.50      173.23    120.64 o 
 -10  13   5      716.22      581.13     77.58 o 
  -9  13   5      524.85      532.39     74.17 o 
  -8  13   5      484.74      352.17     80.53 o 
  -7  13   5      143.27      232.69     55.73 o 
  -6  13   5      664.23      614.19     74.46 o 
  -5  13   5       11.44       26.03     44.10 o 
  -4  13   5      397.02      470.86     65.32 o 
  -3  13   5      283.14      212.74     38.97 o 
  -2  13   5      119.54      111.72     33.06 o 
  -1  13   5      410.87      439.77     54.78 o 
   0  13   5       12.76       30.71     37.34 o 
   1  13   5      149.15      154.12     36.40 o 
   2  13   5     1214.29     1145.19     69.35 o 
   3  13   5     2181.52     2087.09    142.82 o 
   4  13   5     1623.32     1664.59     73.27 o 
   5  13   5      904.09      864.12     77.34 o 
   6  13   5      843.47      818.84     76.73 o 
   7  13   5      544.08      630.51     71.68 o 
   8  13   5      435.71      368.68     67.99 o 
   9  13   5       70.12       47.51     47.13 o 
  10  13   5      343.89      329.09     63.42 o 
  11  13   5        1.83        6.50     46.33 o 
  12  13   5       37.70       14.34     49.64 o 
  13  13   5      121.27      124.13     56.75 o 
 -12  14   5       33.68      104.66     51.75 o 
 -11  14   5      154.15      143.24     71.53 o 
 -10  14   5       18.97       25.68     47.37 o 
  -9  14   5        1.74      -25.29     43.42 o 
  -8  14   5       27.40       -8.92     45.56 o 
  -7  14   5       25.99       34.14     47.62 o 
  -6  14   5      225.90      251.82     57.68 o 
  -5  14   5      244.52      393.55    104.71 o 
  -4  14   5        4.57       60.41     73.74 o 
  -3  14   5      773.85      696.86     73.94 o 
  -2  14   5      117.32      163.28     37.63 o 
  -1  14   5      433.42      380.58     45.46 o 
   0  14   5     1766.12     1820.03     77.37 o 
   1  14   5      721.81      733.64     55.97 o 
   2  14   5     1384.35     1449.56     70.70 o 
   3  14   5      353.17      317.51     44.18 o 
   4  14   5        8.93       15.17     40.98 o 
   5  14   5      877.89      826.03     78.76 o 
   6  14   5      355.23      358.17     61.74 o 
   7  14   5      628.38      587.25     71.69 o 
   8  14   5       12.69       21.82     41.53 o 
   9  14   5        2.87      -33.76     33.76 o 
  10  14   5        6.59       21.12     46.48 o 
  11  14   5        1.41        5.28     47.98 o 
  12  14   5        3.20        2.42     50.48 o 
 -12  15   5       42.27      -29.09     43.28 o 
 -11  15   5       14.02       70.92     50.30 o 
 -10  15   5       89.99      177.04     57.32 o 
  -9  15   5      584.99      626.16     96.16 o 
  -8  15   5      755.59      875.90    160.17 o 
  -7  15   5     1647.73     1632.57    111.92 o 
  -6  15   5     1133.90     1008.23     92.15 o 
  -5  15   5     1946.30     1880.64    113.17 o 
  -4  15   5        5.13      -10.71     39.25 o 
  -3  15   5       38.98       46.73     44.21 o 
  -2  15   5      841.38      785.59     59.42 o 
  -1  15   5      682.82      638.28     56.32 o 
   0  15   5      459.06      471.79     51.36 o 
   1  15   5     1690.78     1584.03    113.34 o 
   2  15   5     1744.79     1669.16     74.77 o 
   3  15   5     1162.15     1137.60     67.08 o 
   4  15   5      481.58      539.64     77.07 o 
   5  15   5     1996.30     1951.13    139.81 o 
   6  15   5      903.93      804.11     99.55 o 
   7  15   5      327.00      331.22     58.81 o 
   8  15   5       17.16       -3.31     65.63 o 
   9  15   5        1.71       14.47     41.89 o 
  10  15   5        7.76       30.01     48.21 o 
  11  15   5      317.89      383.22     85.98 o 
 -11  16   5        8.74        0.09    105.89 o 
 -10  16   5        8.40      -19.06     41.74 o 
  -9  16   5      228.40      373.93    150.73 o 
  -8  16   5       23.17      -46.93    102.06 o 
  -7  16   5       61.57      120.09     50.77 o 
  -6  16   5       24.09      -53.54     53.54 o 
  -5  16   5        0.24      -40.93     55.75 o 
  -4  16   5       27.69       55.61     44.05 o 
  -3  16   5       33.07       49.28     45.36 o 
  -2  16   5        0.13      -19.91     44.04 o 
  -1  16   5        9.91       -2.90     31.90 o 
   0  16   5       54.45       19.30     32.90 o 
   1  16   5      163.55      113.52     37.77 o 
   2  16   5        0.49       10.27     30.68 o 
   3  16   5       45.26       28.29     32.05 o 
   4  16   5      168.00      176.07     50.48 o 
   5  16   5       75.13      132.56     47.47 o 
   6  16   5      235.07      301.85     60.21 o 
   7  16   5      157.11      232.14     54.85 o 
   8  16   5      191.39      289.71     90.55 o 
   9  16   5       46.74       47.49     49.55 o 
  10  16   5      101.57      102.65     76.40 o 
  -9  17   5      762.52      727.10    175.21 o 
  -8  17   5      111.74       55.06     49.70 o 
  -7  17   5      395.43      459.37     96.75 o 
  -6  17   5      610.68      584.96     80.71 o 
  -5  17   5      785.25      703.62     84.35 o 
  -4  17   5      502.51      499.90    213.26 o 
  -3  17   5      325.20      375.23     71.38 o 
  -2  17   5       34.87      -27.09     74.18 o 
  -1  17   5      195.54      233.95     44.85 o 
   0  17   5      590.39      538.46     71.37 o 
   1  17   5      973.42     1090.90     70.81 o 
   2  17   5       43.45      -38.79     38.79 o 
   3  17   5       72.36       16.68     30.57 o 
   4  17   5       43.77        6.57     30.48 o 
   5  17   5      262.76      303.22     61.23 o 
   6  17   5      759.20      818.71     84.81 o 
   7  17   5      613.69      599.69     76.62 o 
   8  17   5       54.58       93.50     58.99 o 
   9  17   5        2.05      -40.71     40.71 o 
  -8  18   5      176.06      195.10     75.22 o 
  -7  18   5       49.11       19.00     48.84 o 
  -6  18   5       34.38       63.92     47.04 o 
  -5  18   5       13.70      -33.56     33.56 o 
  -4  18   5       17.56      112.30     54.75 o 
  -3  18   5       33.07       72.41     52.22 o 
  -2  18   5        0.20      -24.80     46.20 o 
  -1  18   5       13.69       25.61     33.91 o 
   0  18   5       29.98      -30.58     32.28 o 
   1  18   5       13.04       -7.05     32.66 o 
   2  18   5        9.47      -18.52     31.61 o 
   3  18   5       25.47       84.95     41.09 o 
   4  18   5        7.94       30.91     36.22 o 
   5  18   5      411.83      508.20     73.48 o 
   6  18   5      120.70      180.96     51.11 o 
   7  18   5      189.52      233.90    130.08 o 
   8  18   5      115.58       38.35     54.57 o 
  -6  19   5      256.15      254.32    150.14 o 
  -5  19   5      102.16       67.85     53.34 o 
  -4  19   5      414.66      402.17     73.42 o 
  -3  19   5      320.31      423.09     76.90 o 
  -2  19   5      172.97      144.87     76.69 o 
  -1  19   5      335.06      370.46     69.09 o 
   0  19   5      309.74      365.32     57.81 o 
   1  19   5      333.30      309.56     52.60 o 
   2  19   5      130.19      200.04     59.59 o 
   3  19   5      428.73      489.38     58.88 o 
   4  19   5      256.98      398.36     68.22 o 
   5  19   5       14.23       75.08    102.50 o 
   6  19   5      112.41      140.34     51.69 o 
  -4  20   5       72.06       98.60     59.96 o 
  -3  20   5        7.13       14.28     48.09 o 
  -2  20   5        1.27       11.60     49.95 o 
  -1  20   5        7.32       40.17     52.30 o 
   0  20   5        9.51      -11.00     34.31 o 
   1  20   5       64.48       49.95     39.43 o 
   2  20   5        0.14      -32.05     34.11 o 
   3  20   5        0.26       38.44     38.10 o 
   4  20   5        1.91      -11.16     42.51 o 
 -16   0   6      321.77      340.68     90.26 o 
 -15   0   6      522.98      513.24    111.79 o 
 -14   0   6      988.63     1173.67    141.58 o 
 -13   0   6      184.83      326.23     88.49 o 
 -12   0   6        6.43      -47.78     47.78 o 
 -11   0   6      569.02      488.46    101.17 o 
 -10   0   6      116.12       64.60     62.53 o 
  -9   0   6     2766.91     3044.93    176.09 o 
  -8   0   6      350.86      300.57     75.51 o 
  -7   0   6     1943.05     1955.46     82.40 o 
  -6   0   6     2634.42     2511.24     91.46 o 
  -5   0   6      244.56      234.65     40.98 o 
  -4   0   6      531.73      399.31     44.61 o 
  -3   0   6     2621.31     2624.00     87.70 o 
  -2   0   6      655.19      558.55     47.24 o 
  -1   0   6     1903.84     1768.65     71.78 o 
   0   0   6        3.61       -7.37     24.48 o 
   1   0   6     2112.52     1937.85     70.14 o 
   2   0   6      326.69      282.65     48.96 o 
   3   0   6    22157.16    23762.73    352.63 o 
   4   0   6     8988.21     8600.89    264.88 o 
   5   0   6    18867.90    18209.38    442.74 o 
   6   0   6     2762.42     2932.54    148.07 o 
   7   0   6       78.45       57.02     39.29 o 
   8   0   6      562.07      473.31     59.23 o 
   9   0   6       29.47      -16.77     39.33 o 
  10   0   6      390.82      364.79     58.46 o 
  11   0   6       97.70       96.62     43.80 o 
  12   0   6       91.63        3.77     39.15 o 
  13   0   6        1.56       72.21     40.48 o 
  14   0   6       14.11       35.78     44.30 o 
  15   0   6      235.07      201.27     54.66 o 
  16   0   6      207.97      258.09     91.44 o 
 -16   1   6       13.67      -28.19    101.32 o 
 -15   1   6        2.81       33.13     46.52 o 
 -14   1   6        4.19       49.28     47.60 o 
 -13   1   6       58.76       61.91     44.01 o 
 -12   1   6       67.19       84.09     63.12 o 
 -11   1   6       34.83       -2.36     39.42 o 
 -10   1   6       19.49        4.87     36.49 o 
  -9   1   6      371.01      294.45     54.22 o 
  -8   1   6      524.30      512.35     44.53 o 
  -7   1   6      220.38      236.91     30.86 o 
  -6   1   6      442.54      440.74     34.77 o 
  -5   1   6      727.19      705.26     38.02 o 
  -4   1   6      304.95      238.16     28.62 o 
  -3   1   6       97.84       92.23     23.29 o 
  -2   1   6       24.33       65.22     20.53 o 
  -1   1   6      114.49      140.80     24.52 o 
   0   1   6      243.66      266.73     26.42 o 
   1   1   6      167.26      164.53     22.48 o 
   2   1   6        4.86        9.47     17.15 o 
   3   1   6       16.72      -16.14     16.14 o 
   4   1   6      136.85      108.73     46.60 o 
   5   1   6      178.37      166.71     43.17 o 
   6   1   6       98.66      175.32    102.35 o 
   7   1   6      127.79       92.14     30.80 o 
   8   1   6      149.20      144.84     32.91 o 
   9   1   6      971.90      890.52     51.50 o 
  10   1   6      553.35      507.23     47.40 o 
  11   1   6       89.79      126.55     31.69 o 
  12   1   6       20.89        5.33     32.36 o 
  13   1   6       58.29       26.08     28.70 o 
  14   1   6      118.79      138.04     34.68 o 
  15   1   6       34.41      113.55     39.81 o 
  16   1   6        0.79      -40.61     40.61 o 
 -16   2   6      179.67      139.53     53.38 o 
 -15   2   6       72.02       82.67     51.78 o 
 -14   2   6      162.23      196.89     59.65 o 
 -13   2   6        3.03        6.98     40.09 o 
 -12   2   6       10.49       20.21     41.30 o 
 -11   2   6      395.73      403.42    129.78 o 
 -10   2   6     1534.33     1550.43    150.28 o 
  -9   2   6      540.65      475.12     63.72 o 
  -8   2   6      668.61      710.91     50.66 o 
  -7   2   6     3816.46     3751.37    130.01 o 
  -6   2   6      286.98      303.80     31.40 o 
  -5   2   6     2297.90     2246.09     60.44 o 
  -4   2   6      291.45      264.22     28.15 o 
  -3   2   6      141.60      148.71     25.05 o 
  -2   2   6      372.72      417.58     30.63 o 
  -1   2   6      346.24      295.55     27.42 o 
   0   2   6      118.25      126.52     23.00 o 
   1   2   6     2346.59     2424.21     67.86 o 
   2   2   6      378.15      273.36     48.32 o 
   3   2   6      460.59      489.20     27.74 o 
   4   2   6     2893.56     2837.52     70.54 o 
   5   2   6     2271.66     2239.66     94.80 o 
   6   2   6       15.11       52.08     36.06 o 
   7   2   6       41.66       61.46     29.07 o 
   8   2   6      171.88      124.28     30.04 o 
   9   2   6      231.26      258.48     36.73 o 
  10   2   6      233.36      211.28     35.95 o 
  11   2   6      297.69      209.87     41.43 o 
  12   2   6      439.36      611.31     49.19 o 
  13   2   6      486.02      401.90     44.65 o 
  14   2   6      291.61      366.51     43.63 o 
  15   2   6      507.30      449.47     56.61 o 
  16   2   6      492.83      384.88     71.35 o 
 -16   3   6        3.77       66.51     50.37 o 
 -15   3   6      125.52      252.16     62.36 o 
 -14   3   6       91.69      -28.42     68.28 o 
 -13   3   6       26.52       42.09     44.18 o 
 -12   3   6      643.54      687.31     77.98 o 
 -11   3   6     1197.81     1235.01     90.31 o 
 -10   3   6     1139.79      922.33    105.30 o 
  -9   3   6     3519.95     3324.50    374.46 o 
  -8   3   6      414.33      378.55     44.96 o 
  -7   3   6      774.51      798.37     52.86 o 
  -6   3   6        3.10       35.91     22.83 o 
  -5   3   6      812.96      864.88     41.06 o 
  -4   3   6     3788.99     3878.26     78.82 o 
  -3   3   6     1020.72     1178.57     45.13 o 
  -2   3   6      101.44      100.79     27.31 o 
  -1   3   6      204.19      173.50     29.47 o 
   0   3   6      128.48      169.97     29.69 o 
   1   3   6      207.81      221.00     31.23 o 
   2   3   6      659.27      649.29     41.05 o 
   3   3   6      400.81      400.58     34.23 o 
   4   3   6      203.51      201.23     42.76 o 
   5   3   6      399.67      241.18     45.86 o 
   6   3   6      216.87      138.06     40.18 o 
   7   3   6      511.89      506.26     41.94 o 
   8   3   6       12.63        5.36     25.10 o 
   9   3   6      142.63      117.47     31.90 o 
  10   3   6       11.65      -22.27     25.60 o 
  11   3   6      132.03       72.17     30.09 o 
  12   3   6      478.30      428.86     44.04 o 
  13   3   6       75.44       66.05     31.38 o 
  14   3   6      101.06      110.85     39.80 o 
  15   3   6       67.17       66.49     39.05 o 
  16   3   6       12.04       56.45     38.53 o 
 -16   4   6      433.03      500.99     78.10 o 
 -15   4   6      729.83      729.52     85.31 o 
 -14   4   6      711.05      726.07     83.62 o 
 -13   4   6      311.75      279.49     59.60 o 
 -12   4   6      978.73      979.38     86.94 o 
 -11   4   6      346.17      365.11     73.59 o 
 -10   4   6      102.56       84.21     43.20 o 
  -9   4   6        9.95       15.51     27.62 o 
  -8   4   6      126.24      153.75     36.87 o 
  -7   4   6      524.36      563.20     84.08 o 
  -6   4   6     3705.57     3743.03     79.06 o 
  -5   4   6      734.31      606.36     41.59 o 
  -4   4   6     1193.61     1152.40     52.81 o 
  -3   4   6     1217.79     1192.60     53.02 o 
  -2   4   6      403.26      415.29     47.97 o 
  -1   4   6      206.04      171.72     30.59 o 
   0   4   6     3411.50     3630.26     86.89 o 
   1   4   6      364.34      336.19     34.02 o 
   2   4   6      868.49      919.05     67.22 o 
   3   4   6       84.73       47.06     24.04 o 
   4   4   6      941.38      901.27    128.31 o 
   5   4   6      421.80      408.18     53.03 o 
   6   4   6      789.70      722.46     89.82 o 
   7   4   6       41.93       24.73     29.66 o 
   8   4   6      514.35      554.57     70.76 o 
   9   4   6      340.86      388.97     40.87 o 
  10   4   6      185.26      177.27     34.52 o 
  11   4   6      505.74      528.25     53.04 o 
  12   4   6      166.87      162.12     34.79 o 
  13   4   6       45.18       65.77     33.59 o 
  14   4   6      224.72      283.47     49.26 o 
  15   4   6      354.99      367.50     53.58 o 
 -16   5   6        8.19       60.77     49.19 o 
 -15   5   6       20.21       31.22     44.56 o 
 -14   5   6      190.41      199.11     54.70 o 
 -13   5   6      169.66      134.48     69.46 o 
 -12   5   6      624.21      590.69     85.83 o 
 -11   5   6       41.99       20.67     38.54 o 
 -10   5   6       11.63       22.24     40.56 o 
  -9   5   6      437.86      439.36     48.47 o 
  -8   5   6      138.53      148.69     35.70 o 
  -7   5   6      588.29      558.97     74.12 o 
  -6   5   6       24.07      -19.86     34.14 o 
  -5   5   6       30.68       11.13     26.74 o 
  -4   5   6      279.30      291.44     35.62 o 
  -3   5   6       38.26       44.66     33.76 o 
  -2   5   6      127.08      119.48     28.86 o 
  -1   5   6      332.67      356.61     36.99 o 
   0   5   6       37.95       39.29     27.87 o 
   1   5   6      972.32      940.21    134.15 o 
   2   5   6     1370.28     1383.29     55.69 o 
   3   5   6       66.63       35.74     26.81 o 
   4   5   6        8.23       45.33     35.92 o 
   5   5   6        0.56       10.48     34.40 o 
   6   5   6      466.28      487.64    105.30 o 
   7   5   6      975.67      953.37     60.16 o 
   8   5   6      182.11      196.23     34.72 o 
   9   5   6      194.98      230.21     35.51 o 
  10   5   6       19.35        5.57     27.19 o 
  11   5   6       23.47       50.13     30.02 o 
  12   5   6       22.09      -26.24     26.24 o 
  13   5   6        0.09      -12.46     30.27 o 
  14   5   6        0.39       -2.02     34.16 o 
  15   5   6       17.00      -37.48     66.61 o 
 -15   6   6       90.77       99.71     48.04 o 
 -14   6   6       34.00       37.82     48.00 o 
 -13   6   6      523.75      700.49     80.29 o 
 -12   6   6       79.99       50.12     40.31 o 
 -11   6   6      180.11       55.91     45.72 o 
 -10   6   6      135.05      145.57     36.84 o 
  -9   6   6      632.62      566.79     52.31 o 
  -8   6   6     2182.93     1910.25    196.00 o 
  -7   6   6     1327.49     1314.64     79.75 o 
  -6   6   6     1469.05     1476.90     81.86 o 
  -5   6   6      559.57      556.71     41.68 o 
  -4   6   6     1170.49     1244.19     55.44 o 
  -3   6   6     2382.61     2320.53     72.24 o 
  -2   6   6     5749.27     5821.93    116.76 o 
  -1   6   6     2836.56     3068.65     82.04 o 
   0   6   6     2618.43     2528.35     74.83 o 
   1   6   6       18.29       10.57     25.95 o 
   2   6   6     2156.83     2169.30     79.98 o 
   3   6   6       87.69       70.19     31.49 o 
   4   6   6     1808.17     1683.63     87.06 o 
   5   6   6      207.37      159.06     44.57 o 
   6   6   6     1518.30     1534.19    154.56 o 
   7   6   6      855.24      813.42     58.77 o 
   8   6   6       23.07       54.98     41.34 o 
   9   6   6      531.60      553.34     45.65 o 
  10   6   6     1149.38     1120.63     57.73 o 
  11   6   6      251.53      253.47     37.86 o 
  12   6   6      157.08      157.61     34.80 o 
  13   6   6       12.03      -12.64     35.94 o 
  14   6   6       90.28       71.35     40.51 o 
  15   6   6      216.86      213.69     50.47 o 
 -15   7   6       85.27       97.97     50.14 o 
 -14   7   6       54.82        0.03     43.09 o 
 -13   7   6        3.20       -0.31     38.34 o 
 -12   7   6        0.77       39.63     85.24 o 
 -11   7   6      174.93      125.81     49.31 o 
 -10   7   6      529.12      448.07     50.82 o 
  -9   7   6        1.89      -18.20     39.82 o 
  -8   7   6      128.92      136.05     47.71 o 
  -7   7   6      141.62      138.52     46.59 o 
  -6   7   6       87.80       86.41     88.93 o 
  -5   7   6        0.06        3.91     54.86 o 
  -4   7   6       50.25       75.21     32.47 o 
  -3   7   6       14.20       51.12     29.19 o 
  -2   7   6       45.98       36.87     28.64 o 
  -1   7   6      451.19      467.98     42.31 o 
   0   7   6        3.64      -16.79     25.42 o 
   1   7   6      381.52      413.03     40.95 o 
   2   7   6       90.50       54.58     28.03 o 
   3   7   6        5.48       17.03     25.81 o 
   4   7   6      298.98      332.97     74.92 o 
   5   7   6      159.18      130.20    113.56 o 
   6   7   6       27.61       50.71     37.47 o 
   7   7   6       11.07      -26.94     30.32 o 
   8   7   6       30.88       28.62     32.36 o 
   9   7   6       22.50       31.17     30.54 o 
  10   7   6       11.79       26.41     28.46 o 
  11   7   6        3.28       31.25     29.22 o 
  12   7   6        2.29       17.09     28.57 o 
  13   7   6        5.73       32.11     45.66 o 
  14   7   6       29.32       17.00     69.46 o 
  15   7   6       11.74       22.69     91.44 o 
 -15   8   6      219.39      243.55     62.05 o 
 -14   8   6       20.70      -27.12     37.28 o 
 -13   8   6      484.77      439.68     68.92 o 
 -12   8   6      452.10      460.17    150.58 o 
 -11   8   6      231.89      204.59     53.45 o 
 -10   8   6      514.89      531.27    100.58 o 
  -9   8   6      279.54      274.83     54.93 o 
  -8   8   6      714.22      753.04     73.19 o 
  -7   8   6      317.67      207.13     52.65 o 
  -6   8   6      511.51      519.45     63.92 o 
  -5   8   6      926.54      902.01     73.50 o 
  -4   8   6      696.83      679.44     47.26 o 
  -3   8   6      643.24      715.61     70.63 o 
  -2   8   6      981.61      882.36    101.34 o 
  -1   8   6     1675.17     1585.32     65.63 o 
   0   8   6     1435.11     1390.69     63.46 o 
   1   8   6      602.90      517.36     43.76 o 
   2   8   6     1212.61     1158.13     57.16 o 
   3   8   6      479.30      519.29     44.05 o 
   4   8   6      484.31      417.58     57.49 o 
   5   8   6       83.96      101.56     50.59 o 
   6   8   6      660.71      617.38     66.53 o 
   7   8   6     1350.34     1530.70     93.50 o 
   8   8   6       58.88       43.88     33.61 o 
   9   8   6      384.86      369.42     48.64 o 
  10   8   6      305.43      359.00     49.16 o 
  11   8   6       32.00       56.47     35.55 o 
  12   8   6       47.04      112.93     40.63 o 
  13   8   6       14.30       65.00     49.43 o 
  14   8   6      163.74      194.42     60.06 o 
 -14   9   6       36.65       60.52     48.82 o 
 -13   9   6       51.74       73.78     45.64 o 
 -12   9   6       31.36      -28.24     65.04 o 
 -11   9   6       33.33      -41.32     60.47 o 
 -10   9   6      430.19      366.48     60.30 o 
  -9   9   6       30.06       64.67     45.99 o 
  -8   9   6       24.60      -12.08     42.22 o 
  -7   9   6      914.21      902.62     78.08 o 
  -6   9   6      113.40       75.53     43.79 o 
  -5   9   6       44.02       27.86     57.22 o 
  -4   9   6       13.39        2.43     28.07 o 
  -3   9   6        8.97       32.99     27.89 o 
  -2   9   6       12.75      -18.02     35.87 o 
  -1   9   6      200.24      205.17     38.55 o 
   0   9   6      343.56      329.87     42.28 o 
   1   9   6      781.22      725.34     50.66 o 
   2   9   6      700.58      745.86     50.79 o 
   3   9   6       99.23       76.89     31.20 o 
   4   9   6      106.60      155.71     46.95 o 
   5   9   6       39.13       91.48     58.55 o 
   6   9   6      486.50      363.43     57.27 o 
   7   9   6       40.07       -4.74     49.55 o 
   8   9   6      261.28      213.07     42.26 o 
   9   9   6       36.70       74.52     45.70 o 
  10   9   6       54.61       38.74     34.74 o 
  11   9   6       88.97       97.84     39.89 o 
  12   9   6       66.86       50.71     44.51 o 
  13   9   6      117.70       83.82     53.49 o 
  14   9   6        7.96       62.17     51.34 o 
 -14  10   6       84.99      190.38     63.71 o 
 -13  10   6      244.59      368.95    183.47 o 
 -12  10   6      241.04      324.76     94.09 o 
 -11  10   6     1174.68     1114.48     90.70 o 
 -10  10   6      966.48      954.80    122.12 o 
  -9  10   6     1980.24     1853.09    107.83 o 
  -8  10   6       47.52       79.57     46.78 o 
  -7  10   6       82.84      102.50     50.30 o 
  -6  10   6      607.66      567.47     68.88 o 
  -5  10   6     2855.80     3233.67    126.50 o 
  -4  10   6     1334.22     1486.09     92.63 o 
  -3  10   6      592.93      548.13     48.60 o 
  -2  10   6       88.98       82.56     32.03 o 
  -1  10   6      819.36      781.55     54.01 o 
   0  10   6      166.88      170.87     35.79 o 
   1  10   6     1031.67      996.07     57.56 o 
   2  10   6       51.25      101.44     33.05 o 
   3  10   6     1165.70     1161.79     60.67 o 
   4  10   6        7.29      -11.73     38.05 o 
   5  10   6      162.18      171.50     47.41 o 
   6  10   6      167.22      170.21     48.93 o 
   7  10   6      688.16      756.63     75.17 o 
   8  10   6      339.91      402.23     52.16 o 
   9  10   6      115.00      152.88     40.43 o 
  10  10   6       89.06       53.69     36.77 o 
  11  10   6       78.03       66.87     38.41 o 
  12  10   6      158.43      267.72    111.20 o 
  13  10   6      363.41      383.42     71.06 o 
 -13  11   6       63.06      123.30     75.51 o 
 -12  11   6       75.85       92.91     65.78 o 
 -11  11   6       12.24      -38.33     38.33 o 
 -10  11   6        2.18       -4.78     45.21 o 
  -9  11   6       42.49       43.82     46.19 o 
  -8  11   6      149.08       90.55     60.03 o 
  -7  11   6        6.74      -37.45     43.80 o 
  -6  11   6      661.68      619.18     73.46 o 
  -5  11   6      125.13      124.69     52.37 o 
  -4  11   6      206.00      330.78     60.68 o 
  -3  11   6      345.80      347.21     43.18 o 
  -2  11   6       65.03       42.85     33.73 o 
  -1  11   6      185.89      223.32     39.76 o 
   0  11   6        1.50      -12.26     29.19 o 
   1  11   6      219.35      205.75     55.10 o 
   2  11   6      181.26      201.48     37.78 o 
   3  11   6        0.40        6.12     29.01 o 
   4  11   6       88.04       25.19     69.76 o 
   5  11   6      272.22      276.71     52.45 o 
   6  11   6       42.82       37.69     42.69 o 
   7  11   6        0.25       11.42     51.77 o 
   8  11   6      124.86      104.19     43.16 o 
   9  11   6       78.27       25.62     36.61 o 
  10  11   6       24.02      109.07     40.18 o 
  11  11   6       67.87        2.33     47.18 o 
  12  11   6       16.70       14.77     46.84 o 
  13  11   6       31.76       -5.10     50.04 o 
 -13  12   6      168.42      329.77     99.99 o 
 -12  12   6      426.09      381.41    149.40 o 
 -11  12   6      119.35      143.53     54.44 o 
 -10  12   6      348.01      310.53     63.64 o 
  -9  12   6      927.89      967.49     91.22 o 
  -8  12   6        3.72      -43.95     48.67 o 
  -7  12   6       77.02       85.75     50.43 o 
  -6  12   6     1619.37     1508.49     99.48 o 
  -5  12   6        9.39       -6.27     44.82 o 
  -4  12   6        6.75       40.17     44.93 o 
  -3  12   6       97.18      156.18     65.46 o 
  -2  12   6      742.56      803.19     77.73 o 
  -1  12   6     1641.48     1681.66    170.63 o 
   0  12   6      561.64      500.51     50.20 o 
   1  12   6     2050.48     2079.61     80.26 o 
   2  12   6     1844.30     1721.79     73.88 o 
   3  12   6     2392.02     2249.49     81.88 o 
   4  12   6      242.43      283.59     53.85 o 
   5  12   6      179.74      199.41     51.56 o 
   6  12   6      394.15      511.14     69.32 o 
   7  12   6      753.43      780.10     79.25 o 
   8  12   6      295.42      284.89    146.30 o 
   9  12   6      499.36      554.61     61.37 o 
  10  12   6      531.98      644.71     90.50 o 
  11  12   6      285.04      222.85     61.48 o 
  12  12   6       77.36       14.72     49.42 o 
 -12  13   6      224.72      350.67    142.91 o 
 -11  13   6       15.63       78.28     50.88 o 
 -10  13   6       24.29       32.66     60.76 o 
  -9  13   6        5.91        9.40     72.12 o 
  -8  13   6        1.09      -14.49     45.09 o 
  -7  13   6      319.28      370.84     65.61 o 
  -6  13   6        6.76      -42.03     42.03 o 
  -5  13   6       28.71       73.04     49.51 o 
  -4  13   6      117.04      121.84     50.60 o 
  -3  13   6       30.56       25.46     42.24 o 
  -2  13   6      108.95       89.53     34.73 o 
  -1  13   6      356.58      369.92     53.46 o 
   0  13   6      547.84      539.32     52.24 o 
   1  13   6      272.37      242.89     41.33 o 
   2  13   6       27.85       58.08     31.35 o 
   3  13   6       63.47       79.33     33.03 o 
   4  13   6      416.66      473.20     64.98 o 
   5  13   6        0.18        2.51     37.28 o 
   6  13   6       19.34       21.64     40.80 o 
   7  13   6      184.01      218.68     53.36 o 
   8  13   6      196.08      243.26     68.87 o 
   9  13   6      123.99      160.13     55.30 o 
  10  13   6        5.09      -24.77     46.97 o 
  11  13   6        3.15       -4.11     84.36 o 
  12  13   6        0.59      -39.97     48.91 o 
 -11  14   6      432.62      419.65     73.22 o 
 -10  14   6      236.57      193.01     58.63 o 
  -9  14   6      834.59      911.71     94.55 o 
  -8  14   6      335.02      355.46     70.05 o 
  -7  14   6      173.82      197.84     59.76 o 
  -6  14   6      135.19      148.40     54.32 o 
  -5  14   6      287.95      400.61    105.60 o 
  -4  14   6     1307.04     1365.52    106.33 o 
  -3  14   6     1072.02     1109.82     91.28 o 
  -2  14   6     1263.38     1191.61     72.80 o 
  -1  14   6      879.30      970.49     89.33 o 
   0  14   6      790.23      843.25     61.90 o 
   1  14   6      509.23      570.56     54.84 o 
   2  14   6      729.44      721.69     57.44 o 
   3  14   6      388.16      433.21     50.07 o 
   4  14   6       29.65        8.41     40.15 o 
   5  14   6        9.02       38.36     48.37 o 
   6  14   6      370.16      385.55    101.03 o 
   7  14   6      177.98      150.70     47.80 o 
   8  14   6      366.17      492.72     89.67 o 
   9  14   6        3.61      -25.54     33.22 o 
  10  14   6       12.79      -18.58     64.60 o 
  11  14   6       76.48       95.98     58.49 o 
 -10  15   6        0.45      -28.96     48.00 o 
  -9  15   6        0.53      -38.90     38.90 o 
  -8  15   6       88.13       51.51     51.78 o 
  -7  15   6       35.55       85.40     51.87 o 
  -6  15   6        7.69      -37.68     42.53 o 
  -5  15   6      336.29      365.75     68.14 o 
  -4  15   6      255.29      226.11     58.03 o 
  -3  15   6       29.62      -26.40     43.40 o 
  -2  15   6      637.56      684.47    105.89 o 
  -1  15   6      206.67      189.45     62.66 o 
   0  15   6     1075.94     1024.00     67.37 o 
   1  15   6      390.83      436.68     60.59 o 
   2  15   6      517.29      554.05     54.59 o 
   3  15   6        1.07       -0.48     40.51 o 
   4  15   6      650.16      743.16    114.59 o 
   5  15   6       13.97       90.05     47.09 o 
   6  15   6      146.80      132.91     51.62 o 
   7  15   6      227.51      132.56     50.47 o 
   8  15   6      390.91      377.89     62.42 o 
   9  15   6       41.94      -11.27     51.91 o 
  10  15   6       17.95       54.27     72.56 o 
  -9  16   6       19.15        4.92     53.83 o 
  -8  16   6      142.29      199.89     60.68 o 
  -7  16   6       80.86      159.78     58.26 o 
  -6  16   6      685.43      650.24     82.95 o 
  -5  16   6      367.39      283.20     62.03 o 
  -4  16   6      910.75      823.34     89.25 o 
  -3  16   6        7.15      -18.38     42.44 o 
  -2  16   6      121.17      136.11     72.71 o 
  -1  16   6       10.65      127.23     38.75 o 
   0  16   6      839.52      829.85     64.85 o 
   1  16   6     1286.16     1352.92    115.04 o 
   2  16   6      969.34     1083.63     70.37 o 
   3  16   6       81.92       59.75     43.51 o 
   4  16   6       63.17       51.31     48.56 o 
   5  16   6       48.73       28.74     52.65 o 
   6  16   6      223.44      408.90    106.63 o 
   7  16   6      193.61      142.40     50.04 o 
   8  16   6      375.04      530.80     74.75 o 
   9  16   6        1.33       36.87     52.80 o 
  -8  17   6       71.40      110.42     56.51 o 
  -7  17   6        0.81       97.72     53.60 o 
  -6  17   6       23.29      112.17     52.69 o 
  -5  17   6        1.03      -16.55     39.21 o 
  -4  17   6      373.50      433.07    134.95 o 
  -3  17   6        0.17       -1.06     45.92 o 
  -2  17   6        1.00       12.11     43.94 o 
  -1  17   6       33.00      -12.90     46.57 o 
   0  17   6        0.02      -11.25     33.33 o 
   1  17   6        3.30        2.59     35.96 o 
   2  17   6       26.25       49.87     35.07 o 
   3  17   6       13.83       31.03     43.99 o 
   4  17   6        1.45      -20.70     36.31 o 
   5  17   6       15.36      -36.12     36.12 o 
   6  17   6        0.00      -35.74     35.74 o 
   7  17   6       36.32       52.89    101.76 o 
   8  17   6       18.91       -8.87     40.26 o 
  -6  18   6      513.89      620.71    126.10 o 
  -5  18   6       39.87       17.49     65.48 o 
  -4  18   6      288.44      280.27     64.25 o 
  -3  18   6      393.08      494.36     82.17 o 
  -2  18   6      127.16       97.29     62.39 o 
  -1  18   6       98.71       59.16     51.77 o 
   0  18   6      445.94      387.95     54.29 o 
   1  18   6      133.01      181.40     45.03 o 
   2  18   6      392.84      537.98     59.55 o 
   3  18   6        1.95       30.40     47.37 o 
   4  18   6        9.55       -9.41     70.20 o 
   5  18   6       59.80       78.04     57.81 o 
   6  18   6      111.17      185.17     55.54 o 
  -4  19   6        0.47       26.78     69.17 o 
  -3  19   6        6.06      -49.77     60.76 o 
  -2  19   6       33.73       20.31     58.26 o 
  -1  19   6       20.92       21.70     49.78 o 
   0  19   6      272.07      316.75     69.38 o 
   1  19   6      149.76      119.30     42.24 o 
   2  19   6        0.15       27.52     37.03 o 
   3  19   6        0.02       62.72     84.07 o 
   4  19   6        7.05        1.63     46.15 o 
 -15   1   7      230.61      354.80    104.86 o 
 -14   1   7      442.63      610.56     78.26 o 
 -13   1   7      713.67      733.74    142.47 o 
 -12   1   7      149.75      252.52     63.71 o 
 -11   1   7       18.18       21.31     46.00 o 
 -10   1   7      391.10      353.34     61.00 o 
  -9   1   7      398.28      357.17     97.78 o 
  -8   1   7      706.10      662.12     70.37 o 
  -7   1   7        4.95      -29.06     29.06 o 
  -6   1   7     3922.70     4069.76     88.51 o 
  -5   1   7      181.29      181.43     30.03 o 
  -4   1   7        2.96       13.18     23.88 o 
  -3   1   7       20.58       15.25     23.67 o 
  -2   1   7      451.12      455.48     35.33 o 
  -1   1   7      800.27      771.95     40.24 o 
   0   1   7     1848.97     1749.75     55.00 o 
   1   1   7      279.70      320.50     30.25 o 
   2   1   7      577.61      517.63     33.51 o 
   3   1   7        4.64        7.65     54.13 o 
   4   1   7     2000.04     1960.77     95.20 o 
   5   1   7     1209.47     1182.56    114.89 o 
   6   1   7     3408.57     3326.33    216.06 o 
   7   1   7      252.42      228.95     51.62 o 
   8   1   7       55.73       58.79     39.80 o 
   9   1   7      694.71      693.89     51.37 o 
  10   1   7      418.10      444.79     45.53 o 
  11   1   7      616.09      616.74     50.59 o 
  12   1   7      400.61      400.73     45.65 o 
  13   1   7      210.18      194.74     38.38 o 
  14   1   7       40.11       75.01     34.48 o 
  15   1   7       12.53       38.98     32.86 o 
 -15   2   7        0.27      -11.69     84.80 o 
 -14   2   7        6.61      -11.92     37.91 o 
 -13   2   7       79.24      -33.80     38.45 o 
 -12   2   7       97.94      113.59     48.48 o 
 -11   2   7      165.47      161.87     49.57 o 
 -10   2   7      378.86      365.48     61.49 o 
  -9   2   7      291.99      300.13     80.67 o 
  -8   2   7     1592.37     1689.15     92.56 o 
  -7   2   7      388.58      384.47     45.22 o 
  -6   2   7       30.07       29.28     24.76 o 
  -5   2   7      502.50      405.61     63.61 o 
  -4   2   7       15.05       10.90     24.30 o 
  -3   2   7       20.06      -21.80     21.80 o 
  -2   2   7       79.70       75.78     26.17 o 
  -1   2   7      253.36      288.56     32.30 o 
   0   2   7       49.52       61.91     24.53 o 
   1   2   7       14.29        4.02     26.18 o 
   2   2   7       43.00       43.54     20.93 o 
   3   2   7        4.33       33.90     62.24 o 
   4   2   7      497.59      419.99    106.33 o 
   5   2   7     1419.47     1273.01     79.45 o 
   6   2   7       18.41       96.01     39.43 o 
   7   2   7     2043.95     1807.23    133.18 o 
   8   2   7      110.81      125.13     42.28 o 
   9   2   7      430.22      477.28     46.20 o 
  10   2   7      268.61      237.64     37.81 o 
  11   2   7       77.41       62.55     32.03 o 
  12   2   7        5.13      -23.66     26.99 o 
  13   2   7      136.14       81.19     33.83 o 
  14   2   7        9.14       65.83     38.83 o 
  15   2   7        3.86      -30.36     34.45 o 
 -15   3   7       19.97       44.86     49.51 o 
 -14   3   7       18.13       29.61     91.29 o 
 -13   3   7      230.77      320.66     62.95 o 
 -12   3   7      491.00      511.51     73.10 o 
 -11   3   7     2263.59     2569.20    163.56 o 
 -10   3   7     2015.77     1994.59    108.69 o 
  -9   3   7     2384.78     2329.06    112.13 o 
  -8   3   7      617.15      587.06     53.62 o 
  -7   3   7      434.34      473.32     81.11 o 
  -6   3   7     2184.46     2317.70     80.84 o 
  -5   3   7     1346.68     1247.88     51.67 o 
  -4   3   7      676.47      677.55     56.28 o 
  -3   3   7     1468.10     1513.83     54.98 o 
  -2   3   7     2848.59     2754.64     70.41 o 
  -1   3   7     1273.59     1335.70     50.33 o 
   0   3   7     1005.76      983.53     44.10 o 
   1   3   7      788.48      762.37     42.92 o 
   2   3   7       59.53      105.36     23.94 o 
   3   3   7      274.80      256.70     49.95 o 
   4   3   7       36.55      -24.98     35.24 o 
   5   3   7       11.01       17.10     34.91 o 
   6   3   7      353.50      333.57     82.15 o 
   7   3   7      615.58      721.15     69.39 o 
   8   3   7      347.81      290.63     81.26 o 
   9   3   7      638.79      656.90     51.35 o 
  10   3   7      400.87      376.33     44.26 o 
  11   3   7      150.44       99.05     33.64 o 
  12   3   7      315.69      393.36     46.49 o 
  13   3   7      280.24      348.38     45.68 o 
  14   3   7      219.51      309.64     43.38 o 
  15   3   7      173.64      148.91     47.21 o 
 -15   4   7       75.26      -20.24     42.86 o 
 -14   4   7      123.22      129.54     51.91 o 
 -13   4   7      189.67      231.78     54.84 o 
 -12   4   7       15.14       31.26    100.88 o 
 -11   4   7      314.83      456.90    216.36 o 
 -10   4   7      327.49      310.82     59.25 o 
  -9   4   7       56.31       18.42     42.22 o 
  -8   4   7      729.43      703.11     55.80 o 
  -7   4   7      470.25      352.65     44.98 o 
  -6   4   7       36.34       10.65     28.77 o 
  -5   4   7     1350.99     1418.19     54.12 o 
  -4   4   7       63.55       88.97     26.33 o 
  -3   4   7      293.70      266.70     42.66 o 
  -2   4   7       39.77       15.32     36.36 o 
  -1   4   7       26.53       39.03     30.28 o 
   0   4   7        1.94        1.86     28.28 o 
   1   4   7      191.72      210.88     34.86 o 
   2   4   7       13.94       16.60     28.64 o 
   3   4   7        5.44      -32.11     32.11 o 
   4   4   7        0.28      -13.98     76.99 o 
   5   4   7      137.80       89.07     41.39 o 
   6   4   7      547.10      478.06     61.38 o 
   7   4   7      258.23      230.60     50.23 o 
   8   4   7      541.92      505.12    126.54 o 
   9   4   7       60.86       -5.47     32.99 o 
  10   4   7       21.61      -23.21     28.96 o 
  11   4   7        0.09      -15.19     27.79 o 
  12   4   7       49.39       69.72     32.58 o 
  13   4   7       16.77      -28.66     28.66 o 
  14   4   7        5.90       -3.69     30.06 o 
 -15   5   7        2.21       14.35     40.96 o 
 -14   5   7       23.95      -18.14     93.65 o 
 -13   5   7       12.74       81.87     47.95 o 
 -12   5   7      188.61      254.33     55.17 o 
 -11   5   7       72.99      144.63     46.82 o 
 -10   5   7       69.82       15.66     41.26 o 
  -9   5   7      331.69      312.37     62.71 o 
  -8   5   7       98.38       29.05     34.09 o 
  -7   5   7     2638.86     2790.64    227.98 o 
  -6   5   7       95.16      109.56     43.98 o 
  -5   5   7      982.42      971.93     86.14 o 
  -4   5   7       76.73       80.91     30.98 o 
  -3   5   7      453.68      438.25     42.99 o 
  -2   5   7      450.17      496.21     44.49 o 
  -1   5   7     1627.39     1519.69     65.67 o 
   0   5   7      187.48      228.14     37.66 o 
   1   5   7      794.77      794.08     51.01 o 
   2   5   7      533.26      584.26     55.57 o 
   3   5   7     1043.47     1042.33     73.01 o 
   4   5   7       12.64       52.67     37.71 o 
   5   5   7      887.73      889.21     84.07 o 
   6   5   7       13.62       33.19     41.00 o 
   7   5   7      341.97      314.70     54.01 o 
   8   5   7      162.89       94.62     42.57 o 
   9   5   7      428.04      476.07     53.97 o 
  10   5   7      710.03      745.61     54.84 o 
  11   5   7      545.62      539.91     59.14 o 
  12   5   7      201.88      137.76     36.65 o 
  13   5   7       66.58      162.24     37.73 o 
  14   5   7      111.12      124.42     44.39 o 
 -14   6   7       33.96       14.41     40.33 o 
 -13   6   7       70.12       58.14     43.35 o 
 -12   6   7       41.82       57.12    157.95 o 
 -11   6   7       45.31       41.35     44.45 o 
 -10   6   7       11.32      -31.27     44.24 o 
  -9   6   7      156.97      180.02     41.47 o 
  -8   6   7        0.37       34.46     33.41 o 
  -7   6   7      914.09      874.72     60.83 o 
  -6   6   7      339.80      317.20     56.16 o 
  -5   6   7      556.25      549.20     63.42 o 
  -4   6   7      214.85      225.29     51.02 o 
  -3   6   7      669.59      623.82     48.53 o 
  -2   6   7      514.63      517.61     46.35 o 
  -1   6   7      485.01      522.50     45.17 o 
   0   6   7       16.29       61.89     31.03 o 
   1   6   7        7.51        6.42     27.53 o 
   2   6   7       14.76       43.29     29.29 o 
   3   6   7        9.44       42.14     38.62 o 
   4   6   7        4.04       16.61     64.60 o 
   5   6   7      136.13      138.54     45.07 o 
   6   6   7      175.26      187.25     46.62 o 
   7   6   7       71.30       24.57     38.79 o 
   8   6   7      107.18      132.69     45.56 o 
   9   6   7       15.19       74.77     43.91 o 
  10   6   7        8.91      -15.75     36.13 o 
  11   6   7       21.89        8.06     30.56 o 
  12   6   7      154.76      201.29     39.31 o 
  13   6   7       88.28       65.19     35.46 o 
  14   6   7        3.55       -6.05     45.07 o 
 -14   7   7      445.30      416.21     73.68 o 
 -13   7   7      273.99      294.94    104.86 o 
 -12   7   7      793.47      722.48    107.37 o 
 -11   7   7      240.61      194.03     65.04 o 
 -10   7   7       68.14       27.32     41.03 o 
  -9   7   7       99.95      112.20     39.39 o 
  -8   7   7      703.38      773.51     74.71 o 
  -7   7   7     2420.50     2272.93    117.25 o 
  -6   7   7       10.64       43.40     43.02 o 
  -5   7   7     1220.10     1133.32    218.72 o 
  -4   7   7      424.41      330.18     41.36 o 
  -3   7   7      458.11      495.12     45.76 o 
  -2   7   7      714.01      721.51     51.42 o 
  -1   7   7     1479.49     1455.39     82.32 o 
   0   7   7      725.51      693.89     50.47 o 
   1   7   7     1010.08     1062.75     57.09 o 
   2   7   7      390.93      418.99     42.71 o 
   3   7   7      683.81      652.28     93.80 o 
   4   7   7      172.84      111.99     44.42 o 
   5   7   7      763.56      802.09     73.37 o 
   6   7   7       58.89       19.81     36.91 o 
   7   7   7      280.02      310.24     54.13 o 
   8   7   7      209.96      219.80     50.97 o 
   9   7   7      185.11      232.18     45.99 o 
  10   7   7     1244.34     1362.04    106.00 o 
  11   7   7      493.40      610.04     61.97 o 
  12   7   7      185.40      278.91     51.42 o 
  13   7   7       72.21       11.29     46.75 o 
  14   7   7       44.83       19.87     51.53 o 
 -14   8   7        1.77       47.65     44.54 o 
 -13   8   7      125.03      134.62     52.48 o 
 -12   8   7        7.24       74.34    106.33 o 
 -11   8   7        0.62       12.82     36.63 o 
 -10   8   7      386.46      380.34     51.96 o 
  -9   8   7      152.50      124.06     49.53 o 
  -8   8   7       36.72        8.71     44.41 o 
  -7   8   7      260.78      218.93     53.77 o 
  -6   8   7     1519.42     1414.96     97.19 o 
  -5   8   7       13.50       85.05     47.71 o 
  -4   8   7       77.24       48.08     32.50 o 
  -3   8   7       19.20        7.16     31.57 o 
  -2   8   7       15.17       42.84     38.12 o 
  -1   8   7      106.01      101.45     34.07 o 
   0   8   7       40.51       70.14     32.54 o 
   1   8   7       32.25        3.82     29.75 o 
   2   8   7      249.26      219.66     38.70 o 
   3   8   7      226.28      216.17     50.60 o 
   4   8   7        0.32      -25.98     31.24 o 
   5   8   7      170.61       89.62     46.24 o 
   6   8   7       57.21       86.25     44.39 o 
   7   8   7       16.89       38.69     50.59 o 
   8   8   7      235.10      286.25     56.73 o 
   9   8   7      593.20      649.00    111.50 o 
  10   8   7      124.66      134.99     43.17 o 
  11   8   7        1.99      -15.73     34.27 o 
  12   8   7       32.37       76.39     37.60 o 
  13   8   7       15.78       85.01     54.68 o 
 -13   9   7       98.68       62.03     45.63 o 
 -12   9   7      309.88      361.81     61.14 o 
 -11   9   7      578.38      675.52     81.42 o 
 -10   9   7     1301.37     1219.14    153.68 o 
  -9   9   7      259.25      286.12     70.20 o 
  -8   9   7      527.69      486.86     69.32 o 
  -7   9   7      708.79      596.76     95.86 o 
  -6   9   7        8.67       25.79     61.94 o 
  -5   9   7      570.33      584.65     68.58 o 
  -4   9   7     2224.58     2226.83    106.82 o 
  -3   9   7      299.82      245.04     39.65 o 
  -2   9   7      366.95      315.67     43.18 o 
  -1   9   7      159.82      118.39     36.27 o 
   0   9   7      415.62      467.78     47.75 o 
   1   9   7      268.28      275.56     40.26 o 
   2   9   7      261.81      270.37     39.64 o 
   3   9   7       34.48       42.26     51.32 o 
   4   9   7      143.67      125.90     45.49 o 
   5   9   7      138.32       93.39     43.60 o 
   6   9   7      205.41      125.38     50.88 o 
   7   9   7      139.46      168.79     49.84 o 
   8   9   7      615.36      604.04     71.72 o 
   9   9   7        3.42       43.42     43.23 o 
  10   9   7      169.45      141.71     45.43 o 
  11   9   7      369.52      314.39     54.43 o 
  12   9   7      407.76      391.60     67.13 o 
  13   9   7      517.41      508.77    186.57 o 
 -13  10   7        0.22      -38.49     38.49 o 
 -12  10   7       49.85       56.25     65.19 o 
 -11  10   7        9.36       81.71     82.59 o 
 -10  10   7      298.75      160.97    122.85 o 
  -9  10   7      370.10      373.08     67.88 o 
  -8  10   7      145.40      121.44     51.69 o 
  -7  10   7      478.49      469.48     68.72 o 
  -6  10   7        9.70        0.29     44.05 o 
  -5  10   7      330.88      380.64     62.57 o 
  -4  10   7        0.05       30.76     41.98 o 
  -3  10   7       23.53       17.45     32.94 o 
  -2  10   7       11.71       16.33     31.09 o 
  -1  10   7       29.28       19.39     30.68 o 
   0  10   7       24.56       56.97     34.51 o 
   1  10   7        0.54       31.24     31.22 o 
   2  10   7       20.75       32.27     46.40 o 
   3  10   7       91.63      132.80     48.82 o 
   4  10   7       90.89       79.81     44.52 o 
   5  10   7       51.42       68.93     43.15 o 
   6  10   7      180.02      190.59     51.21 o 
   7  10   7      326.15      423.74     63.07 o 
   8  10   7      369.26      297.02     59.22 o 
   9  10   7       83.43       12.35     43.57 o 
  10  10   7       87.65       98.56     49.00 o 
  11  10   7      112.12       81.47     42.29 o 
  12  10   7        0.44      -79.20     79.20 o 
 -12  11   7      346.78      335.97     93.50 o 
 -11  11   7      540.15      465.27     75.37 o 
 -10  11   7      723.94      737.80    112.53 o 
  -9  11   7      180.50      144.39     57.43 o 
  -8  11   7      393.67      359.10     65.23 o 
  -7  11   7       63.80       59.58     46.93 o 
  -6  11   7       41.74       27.39     47.75 o 
  -5  11   7        5.64       47.55     44.42 o 
  -4  11   7     2080.09     2063.44    112.11 o 
  -3  11   7     1461.52     1435.79     95.84 o 
  -2  11   7      602.25      606.73     59.16 o 
  -1  11   7      725.90      734.15     57.00 o 
   0  11   7     1863.72     1841.26     77.68 o 
   1  11   7      214.28      260.32     42.20 o 
   2  11   7      465.18      537.26     51.11 o 
   3  11   7        5.38       56.70     55.75 o 
   4  11   7     1318.98     1474.91    118.13 o 
   5  11   7      193.48      236.81     84.51 o 
   6  11   7      753.19      817.26     93.65 o 
   7  11   7     1212.19     1074.13     91.59 o 
   8  11   7     1201.53     1196.69     95.39 o 
   9  11   7       85.42       79.61     46.62 o 
  10  11   7       17.83       23.09     45.99 o 
  11  11   7      192.40      240.34     49.62 o 
  12  11   7       72.27      100.17    105.01 o 
 -12  12   7       35.25      118.58     79.05 o 
 -11  12   7      197.78      332.40     68.88 o 
 -10  12   7       20.40       42.01     50.56 o 
  -9  12   7      281.31      302.01     68.57 o 
  -8  12   7      275.96      238.30    141.29 o 
  -7  12   7       28.51        4.59     49.12 o 
  -6  12   7      191.85      251.82     60.11 o 
  -5  12   7      119.19      121.12     93.80 o 
  -4  12   7     1820.05     1765.44    108.74 o 
  -3  12   7      338.72      354.74     96.01 o 
  -2  12   7      715.42      685.64     57.13 o 
  -1  12   7      571.18      689.30     57.74 o 
   0  12   7       49.66        8.37     30.67 o 
   1  12   7        2.31      -10.78     29.35 o 
   2  12   7      204.28      218.49     51.91 o 
   3  12   7      299.10      169.89     50.08 o 
   4  12   7       45.10       30.01     41.59 o 
   5  12   7      149.32      190.07     52.19 o 
   6  12   7       13.70      -36.10     36.10 o 
   7  12   7        4.79       56.10     45.27 o 
   8  12   7      108.70      189.99     51.83 o 
   9  12   7       42.65       27.80    101.03 o 
  10  12   7      195.93      164.51     55.88 o 
  11  12   7       95.39       98.81     82.00 o 
 -11  13   7      495.09      732.17     91.85 o 
 -10  13   7       11.22       45.67     55.35 o 
  -9  13   7      212.33      110.68     84.21 o 
  -8  13   7      721.49      653.66     84.78 o 
  -7  13   7      213.06      220.09     68.43 o 
  -6  13   7      395.40      515.32     75.31 o 
  -5  13   7       58.06      146.23     52.35 o 
  -4  13   7     1329.32     1438.83    102.80 o 
  -3  13   7      182.05      142.24     62.68 o 
  -2  13   7      361.28      406.70     67.72 o 
  -1  13   7      135.45      122.40     38.79 o 
   0  13   7      290.95      338.59     47.30 o 
   1  13   7      316.45      287.54     63.90 o 
   2  13   7        5.07       56.06     41.49 o 
   3  13   7      184.08       51.50     42.86 o 
   4  13   7      524.18      478.83     83.77 o 
   5  13   7      239.71      333.96     62.08 o 
   6  13   7      822.38      840.00    129.78 o 
   7  13   7      373.63      469.98     68.46 o 
   8  13   7      375.80      525.39     74.52 o 
   9  13   7      314.85      399.02     69.63 o 
  10  13   7       54.68       27.84     47.23 o 
 -10  14   7        1.01        7.21     50.95 o 
  -9  14   7      154.43      155.18     57.77 o 
  -8  14   7        9.09       -4.80     94.24 o 
  -7  14   7       46.08       44.16     53.01 o 
  -6  14   7      249.70      201.17     60.69 o 
  -5  14   7       23.50        0.94     45.06 o 
  -4  14   7      124.53       83.96     50.52 o 
  -3  14   7      531.82      469.69     90.11 o 
  -2  14   7       71.99      106.40     49.00 o 
  -1  14   7      248.95      278.68     45.06 o 
   0  14   7       73.55      110.33     37.35 o 
   1  14   7      364.24      413.50     50.29 o 
   2  14   7       81.44        4.75     50.88 o 
   3  14   7       44.01       23.10     41.49 o 
   4  14   7      352.41      310.75     60.13 o 
   5  14   7       10.96      -39.03     39.03 o 
   6  14   7        0.84        2.56     36.72 o 
   7  14   7      224.10      321.28     61.83 o 
   8  14   7       85.66      122.29     45.37 o 
   9  14   7       96.83       84.09     48.26 o 
  -9  15   7      199.87      216.27     66.37 o 
  -8  15   7      419.91      403.52     76.10 o 
  -7  15   7      585.44      481.81    125.36 o 
  -6  15   7     1480.88     1642.07    162.53 o 
  -5  15   7     1041.29     1105.96    101.25 o 
  -4  15   7      209.93      254.93     60.74 o 
  -3  15   7      812.79      996.40     91.45 o 
  -2  15   7      274.89      289.38     62.09 o 
  -1  15   7      200.89      208.38     43.35 o 
   0  15   7      373.00      430.58     58.73 o 
   1  15   7        2.00      -14.24     32.37 o 
   2  15   7      314.07      362.19     61.80 o 
   3  15   7      820.41      756.92     92.77 o 
   4  15   7      166.30       98.65     58.70 o 
   5  15   7        1.65        2.70     38.16 o 
   6  15   7       51.83      -43.38     62.09 o 
   7  15   7      236.90      253.76     55.54 o 
   8  15   7       90.09      130.75     54.64 o 
  -8  16   7       14.36       61.51     57.77 o 
  -7  16   7        0.82      -45.84     45.84 o 
  -6  16   7      170.33       77.66    125.51 o 
  -5  16   7      124.44       53.06     53.52 o 
  -4  16   7      172.20      174.90     58.08 o 
  -3  16   7       48.01       28.35     49.99 o 
  -2  16   7       12.64      -29.00     95.42 o 
  -1  16   7        1.68      -11.24     47.61 o 
   0  16   7        2.77      -10.87     33.94 o 
   1  16   7       24.53      -38.91     43.17 o 
   2  16   7       19.58       25.58     45.71 o 
   3  16   7      381.79      534.56    114.45 o 
   4  16   7        0.02        0.36     58.99 o 
   5  16   7        0.96      -13.56     34.38 o 
   6  16   7       57.24      109.99     61.50 o 
   7  16   7      172.88      129.50     90.11 o 
  -6  17   7      393.63      338.00    102.94 o 
  -5  17   7      924.00      921.70    135.39 o 
  -4  17   7      351.80      388.26     74.37 o 
  -3  17   7     1319.54     1321.82    109.61 o 
  -2  17   7      369.32      425.02     75.28 o 
  -1  17   7      101.47      199.26     60.34 o 
   0  17   7        1.57       53.61     45.21 o 
   1  17   7      302.72      357.86     58.76 o 
   2  17   7      310.53      284.60     64.60 o 
   3  17   7     1035.79     1003.36     92.35 o 
   4  17   7       47.61      135.23     96.31 o 
   5  17   7       60.53       33.89     47.48 o 
   6  17   7      212.41      317.11     64.55 o 
  -4  18   7      105.31      121.24     60.75 o 
  -3  18   7        5.32       23.89     58.85 o 
  -2  18   7       12.22       37.23     54.78 o 
  -1  18   7        4.98        1.04     52.44 o 
   0  18   7       58.44       68.24     55.16 o 
   1  18   7      276.83      383.29     69.09 o 
   2  18   7      110.65      114.25     69.17 o 
   3  18   7        4.95      -10.27     70.50 o 
 -14   0   8      402.14      466.93    110.02 o 
 -13   0   8      490.90      345.70     93.50 o 
 -12   0   8      362.47      248.66     91.73 o 
 -11   0   8        7.09       -0.29     64.60 o 
 -10   0   8      162.49      252.20     79.94 o 
  -9   0   8        7.82      -50.44     50.44 o 
  -8   0   8       48.96       41.89     55.75 o 
  -7   0   8     1635.71     1484.26    131.55 o 
  -6   0   8        4.00       30.60     52.50 o 
  -5   0   8     4475.13     4433.20    135.59 o 
  -4   0   8      472.42      415.30     56.98 o 
  -3   0   8      300.82      210.47     46.46 o 
  -2   0   8        6.54      -18.94     33.68 o 
  -1   0   8      542.31      541.46     93.50 o 
   0   0   8       18.55      -10.84     34.23 o 
   1   0   8        4.90       22.45     56.93 o 
   2   0   8       23.65       71.09     60.17 o 
   3   0   8      700.93      941.82    110.02 o 
   4   0   8     5317.54     4703.22    208.84 o 
   5   0   8    14906.65    15207.82    423.57 o 
   6   0   8     6732.39     6038.23    244.23 o 
   7   0   8     8061.73     7874.39    289.66 o 
   8   0   8       76.56       74.63     60.17 o 
   9   0   8        2.22       -4.72     56.34 o 
  10   0   8      158.39      177.86     71.97 o 
  11   0   8        1.33       34.40     96.90 o 
  12   0   8        1.22      -19.81     42.29 o 
  13   0   8        5.13       -9.14     80.53 o 
  14   0   8      142.40      218.29     61.15 o 
 -14   1   8        1.67      -23.08     47.49 o 
 -13   1   8        4.44       -3.60     92.47 o 
 -12   1   8       22.43      -26.34     45.93 o 
 -11   1   8        2.74       29.15     50.11 o 
 -10   1   8        4.22      -34.27     34.27 o 
  -9   1   8        8.54        3.83     44.24 o 
  -8   1   8       15.87       42.73     41.52 o 
  -7   1   8     1010.87      971.98     79.51 o 
  -6   1   8      225.47      254.67     33.56 o 
  -5   1   8      919.16      915.84     54.61 o 
  -4   1   8      338.42      382.14     37.78 o 
  -3   1   8      124.28      134.17     29.80 o 
  -2   1   8       40.08       46.49     26.11 o 
  -1   1   8       20.94        5.28     39.17 o 
   0   1   8       47.81       43.30     24.72 o 
   1   1   8       51.76       87.75     25.63 o 
   2   1   8      234.81      290.73     54.75 o 
   3   1   8       99.04      138.54     45.46 o 
   4   1   8      104.33       94.55     43.90 o 
   5   1   8       13.73      -32.14     37.62 o 
   6   1   8        1.19       -9.62     38.24 o 
   7   1   8       36.64       96.31     45.03 o 
   8   1   8       79.69       37.19     40.71 o 
   9   1   8       76.79      112.40     45.69 o 
  10   1   8       18.23       -9.16     56.04 o 
  11   1   8      163.99      164.04     43.08 o 
  12   1   8        0.01       12.16     42.28 o 
  13   1   8        4.20      -21.24     32.34 o 
 -14   2   8      103.12       76.77     48.54 o 
 -13   2   8      109.48      138.19     89.23 o 
 -12   2   8      167.47      155.52     60.00 o 
 -11   2   8      234.73      203.11     61.06 o 
 -10   2   8      259.67      226.82     56.24 o 
  -9   2   8      633.10      680.57     77.79 o 
  -8   2   8     3116.80     3154.49    132.01 o 
  -7   2   8      419.38      343.30     45.77 o 
  -6   2   8      582.38      620.16     53.63 o 
  -5   2   8     2800.92     2834.37     77.16 o 
  -4   2   8        6.17      -24.94     24.94 o 
  -3   2   8      661.03      638.47     43.16 o 
  -2   2   8        3.00       10.81     23.98 o 
  -1   2   8      114.96       92.14     27.16 o 
   0   2   8      213.58      219.46     31.11 o 
   1   2   8      115.75      141.95     27.49 o 
   2   2   8        3.47      -20.54     33.88 o 
   3   2   8      250.18      258.89     51.57 o 
   4   2   8      214.10      228.79     50.09 o 
   5   2   8       94.36      120.76     42.62 o 
   6   2   8      850.71      851.19     78.10 o 
   7   2   8      747.19      731.34     72.86 o 
   8   2   8       41.82        0.44     46.75 o 
   9   2   8       81.81       89.54     46.23 o 
  10   2   8      144.74      135.85     45.89 o 
  11   2   8      257.79      318.23     51.55 o 
  12   2   8       84.80       23.88     44.15 o 
  13   2   8        2.42      -31.45     31.45 o 
 -14   3   8       16.61      -23.89     37.59 o 
 -13   3   8      159.93      123.54     48.69 o 
 -12   3   8       89.82       45.99     48.67 o 
 -11   3   8       11.30      -41.82     41.82 o 
 -10   3   8       17.35       63.80     48.06 o 
  -9   3   8      416.30      512.35     74.54 o 
  -8   3   8      105.82       96.86     44.89 o 
  -7   3   8     2465.46     2279.52     95.80 o 
  -6   3   8       91.35      111.94     37.85 o 
  -5   3   8      424.56      407.48     39.33 o 
  -4   3   8       10.92       -4.51     25.35 o 
  -3   3   8      717.94      728.90     45.66 o 
  -2   3   8     1423.49     1371.02     55.23 o 
  -1   3   8      400.23      410.85     36.75 o 
   0   3   8        5.37       15.46     24.45 o 
   1   3   8      137.86      171.46     29.80 o 
   2   3   8        0.57      -30.53     30.53 o 
   3   3   8        2.38       52.74     55.16 o 
   4   3   8       46.25      102.14     44.24 o 
   5   3   8      145.55      187.40     47.62 o 
   6   3   8       43.75       32.47     37.69 o 
   7   3   8        4.33       37.86     38.69 o 
   8   3   8      326.30      258.71     54.50 o 
   9   3   8      171.86      142.97     46.36 o 
  10   3   8       53.67       65.58     43.05 o 
  11   3   8       13.33       24.20     35.79 o 
  12   3   8      126.91      198.36     40.91 o 
  13   3   8       67.85       99.02     38.86 o 
 -14   4   8      504.94      507.64     77.58 o 
 -13   4   8      850.89      783.65     87.91 o 
 -12   4   8      701.23      575.36     80.06 o 
 -11   4   8      562.71      584.61    181.55 o 
 -10   4   8      942.09      897.25    108.84 o 
  -9   4   8      373.08      346.73     90.55 o 
  -8   4   8      232.00       96.85     66.98 o 
  -7   4   8      218.14      180.47     41.40 o 
  -6   4   8      401.22      435.16     51.33 o 
  -5   4   8      300.62      352.11     44.89 o 
  -4   4   8     2218.99     2194.61     67.96 o 
  -3   4   8      124.15      213.72     39.47 o 
  -2   4   8      579.69      589.34     41.54 o 
  -1   4   8      276.18      256.23     33.70 o 
   0   4   8      226.88      211.10     31.04 o 
   1   4   8      450.14      422.71     42.35 o 
   2   4   8     1259.84     1401.24     87.66 o 
   3   4   8      333.88      381.04     59.14 o 
   4   4   8      164.31      166.92     46.72 o 
   5   4   8        6.00       19.74     38.99 o 
   6   4   8      283.91      310.12     54.43 o 
   7   4   8      300.00      272.26     56.42 o 
   8   4   8      533.12      675.55     84.36 o 
   9   4   8       19.10       56.62     43.09 o 
  10   4   8      466.35      442.36     90.70 o 
  11   4   8      247.94      268.55     48.03 o 
  12   4   8       85.67       57.67     41.08 o 
  13   4   8       99.16      124.97     39.36 o 
 -13   5   8        0.62       39.09     78.61 o 
 -12   5   8      319.76      458.04     72.92 o 
 -11   5   8       70.37        6.89     45.87 o 
 -10   5   8        2.27      -40.40     40.40 o 
  -9   5   8        1.83      -35.56     35.56 o 
  -8   5   8        0.32      -13.41     39.31 o 
  -7   5   8      820.02      855.13     85.03 o 
  -6   5   8       52.26       19.94     31.82 o 
  -5   5   8      286.32      297.07     43.34 o 
  -4   5   8       79.87      101.19     29.59 o 
  -3   5   8       75.88       74.23     28.28 o 
  -2   5   8        6.05      -26.50     26.50 o 
  -1   5   8       14.83        3.32     61.51 o 
   0   5   8        0.59       -3.17     30.57 o 
   1   5   8       14.07      -23.69     38.44 o 
   2   5   8       99.75      159.04     47.59 o 
   3   5   8        0.63      -25.25     42.33 o 
   4   5   8       66.17      180.59     49.64 o 
   5   5   8        6.35      -20.10     36.00 o 
   6   5   8      276.01      213.10     49.53 o 
   7   5   8       17.86       14.49     35.24 o 
   8   5   8      183.01      114.67     45.40 o 
   9   5   8      466.88      451.87     65.77 o 
  10   5   8       62.49       77.92     56.78 o 
  11   5   8       11.19       34.11     44.26 o 
  12   5   8       24.20      -28.27     33.81 o 
  13   5   8       29.96      -23.45     32.90 o 
 -13   6   8      123.79      140.22     52.19 o 
 -12   6   8      321.36      410.15     67.23 o 
 -11   6   8      428.17      424.66     71.90 o 
 -10   6   8        4.98       -6.77     45.73 o 
  -9   6   8        2.66       89.94     44.76 o 
  -8   6   8      280.21      190.23     43.58 o 
  -7   6   8       84.99      105.08     38.24 o 
  -6   6   8     1478.93     1255.15    105.94 o 
  -5   6   8       56.32      101.94     58.43 o 
  -4   6   8     1164.57     1217.20     64.50 o 
  -3   6   8      123.30      147.41     36.46 o 
  -2   6   8     1234.45     1439.77     96.23 o 
  -1   6   8     1100.27     1064.38     60.42 o 
   0   6   8     1976.91     2033.01    117.24 o 
   1   6   8      648.08      542.55     64.55 o 
   2   6   8      651.59      698.81     70.86 o 
   3   6   8      281.63      174.96     48.72 o 
   4   6   8      400.57      410.97     60.74 o 
   5   6   8      242.59      234.56     83.03 o 
   6   6   8      813.76      689.75     73.01 o 
   7   6   8        8.88       30.66     37.44 o 
   8   6   8     1071.93      956.31     83.93 o 
   9   6   8      339.64      339.47     74.18 o 
  10   6   8      241.75      198.68     52.82 o 
  11   6   8      497.56      563.39     76.10 o 
  12   6   8      485.80      533.28     62.65 o 
  13   6   8      276.63      391.46     58.67 o 
 -13   7   8       26.82       46.18     45.74 o 
 -12   7   8       21.60      115.10     79.79 o 
 -11   7   8        0.99      -27.38     46.23 o 
 -10   7   8       17.86       21.16     42.59 o 
  -9   7   8       33.13        0.35     33.30 o 
  -8   7   8      897.32      928.37     67.95 o 
  -7   7   8       16.90       34.63     33.21 o 
  -6   7   8      168.11      203.24     54.87 o 
  -5   7   8      239.88      265.12     54.47 o 
  -4   7   8      393.25      409.57     63.90 o 
  -3   7   8       26.53       43.30     32.73 o 
  -2   7   8        4.79       -3.17     30.72 o 
  -1   7   8       92.88      122.48     35.57 o 
   0   7   8       67.77      118.05     45.11 o 
   1   7   8       41.81       71.36     43.08 o 
   2   7   8       36.13       55.37     47.78 o 
   3   7   8       72.74      103.91     46.01 o 
   4   7   8       13.37       10.99     36.50 o 
   5   7   8       12.21       14.50     36.01 o 
   6   7   8      172.61      234.82     78.61 o 
   7   7   8       12.72      -34.43     34.43 o 
   8   7   8       47.87       35.90     43.75 o 
   9   7   8        0.00      -12.61     39.73 o 
  10   7   8        0.02        6.38     43.44 o 
  11   7   8       64.00       70.47     48.24 o 
  12   7   8        8.85      -13.07     53.37 o 
 -12   8   8      278.38      370.06    122.12 o 
 -11   8   8      483.96      410.74     70.91 o 
 -10   8   8      567.38      493.07     75.70 o 
  -9   8   8      605.09      529.69     59.82 o 
  -8   8   8        4.00      -11.83     34.84 o 
  -7   8   8      163.55      169.75     71.68 o 
  -6   8   8      373.94      392.02     80.23 o 
  -5   8   8       30.50       87.82     48.72 o 
  -4   8   8      291.84      296.14     58.15 o 
  -3   8   8      444.75      491.00     49.28 o 
  -2   8   8      285.01      262.86     89.14 o 
  -1   8   8      174.96      116.42     36.08 o 
   0   8   8      370.54      373.88     48.29 o 
   1   8   8      430.92      428.65     61.90 o 
   2   8   8      435.02      450.81     60.26 o 
   3   8   8      251.33      256.82     54.22 o 
   4   8   8      117.04      197.71     51.70 o 
   5   8   8      311.25      312.26     57.37 o 
   6   8   8      283.29      271.69     85.39 o 
   7   8   8       35.22       28.82     41.03 o 
   8   8   8      825.43      946.88    109.87 o 
   9   8   8      611.40      596.17     74.20 o 
  10   8   8       89.85      160.55     56.12 o 
  11   8   8      265.42      178.32     66.22 o 
  12   8   8      144.23      176.50     56.09 o 
 -12   9   8        2.60       25.23     68.58 o 
 -11   9   8       61.47      134.89     54.47 o 
 -10   9   8       29.70        3.98     48.07 o 
  -9   9   8        8.56      -10.02     46.75 o 
  -8   9   8      519.98      471.42     70.91 o 
  -7   9   8      197.39      146.14     55.80 o 
  -6   9   8        2.72      -14.83     46.07 o 
  -5   9   8     1152.21     1042.63     86.22 o 
  -4   9   8        2.68       -5.29     40.74 o 
  -3   9   8      119.94      138.53     42.87 o 
  -2   9   8       98.92      145.68     37.66 o 
  -1   9   8       39.13       45.63     32.95 o 
   0   9   8      140.03      240.81     41.19 o 
   1   9   8        7.15      -34.14     34.14 o 
   2   9   8      308.05      292.24     75.66 o 
   3   9   8      818.59      707.10     74.80 o 
   4   9   8      447.05      391.35     72.56 o 
   5   9   8        0.07      -17.73     41.74 o 
   6   9   8       36.87       43.10     38.83 o 
   7   9   8      270.91      354.04     80.82 o 
   8   9   8      378.91      439.53     66.18 o 
   9   9   8       16.00      -40.02     40.02 o 
  10   9   8       51.77      129.98     51.51 o 
  11   9   8      184.34      113.36     54.36 o 
 -11  10   8      126.71      204.47     62.69 o 
 -10  10   8      585.07      571.69     76.47 o 
  -9  10   8     1406.92     1303.88    100.36 o 
  -8  10   8      362.56      310.12     64.16 o 
  -7  10   8     1721.94     1920.63    113.99 o 
  -6  10   8      276.37      255.90     74.63 o 
  -5  10   8       56.18       34.78     79.35 o 
  -4  10   8      808.67      761.53     80.93 o 
  -3  10   8     2096.01     2000.61    108.42 o 
  -2  10   8      205.99      203.50     40.86 o 
  -1  10   8       51.66       65.79     34.59 o 
   0  10   8       26.69       31.41     30.47 o 
   1  10   8      373.55      333.44     58.18 o 
   2  10   8      224.25      340.17     77.58 o 
   3  10   8      352.81      388.80     63.17 o 
   4  10   8       31.73       17.12     41.08 o 
   5  10   8      697.35      716.06     77.77 o 
   6  10   8       32.26       10.04     41.91 o 
   7  10   8      239.23      358.79     65.63 o 
   8  10   8      262.41      230.91     58.11 o 
   9  10   8      396.04      500.79     77.43 o 
  10  10   8       80.36       64.03     55.45 o 
  11  10   8       36.08       83.93     52.04 o 
 -11  11   8        1.38       76.76     53.24 o 
 -10  11   8       72.09       65.07     55.54 o 
  -9  11   8      187.41      249.99     81.71 o 
  -8  11   8      181.49      201.55     60.32 o 
  -7  11   8       17.49        5.85     50.43 o 
  -6  11   8       92.88       -2.74     59.29 o 
  -5  11   8        4.94      -18.78     44.72 o 
  -4  11   8      455.63      459.27     70.32 o 
  -3  11   8      230.62      317.54     62.47 o 
  -2  11   8       10.41      -26.98     30.07 o 
  -1  11   8       72.99       44.86     32.56 o 
   0  11   8       32.68       33.44     37.59 o 
   1  11   8        0.00       14.69     48.37 o 
   2  11   8        0.97       29.68     36.40 o 
   3  11   8       12.99       -7.16     37.42 o 
   4  11   8      307.12      293.46     56.97 o 
   5  11   8       45.58       27.95     42.30 o 
   6  11   8        1.45      -37.98     37.98 o 
   7  11   8        0.69        3.36     38.92 o 
   8  11   8       66.69       49.88     40.51 o 
   9  11   8        0.01       32.07     41.81 o 
  10  11   8       93.60        4.00     48.87 o 
 -10  12   8      815.41      720.32     89.05 o 
  -9  12   8      288.05      234.65     92.91 o 
  -8  12   8      880.20      859.75     94.13 o 
  -7  12   8      469.94      517.69    106.19 o 
  -6  12   8        2.24      -22.04     48.11 o 
  -5  12   8       63.19      110.40     53.04 o 
  -4  12   8     1352.06     1288.47     99.38 o 
  -3  12   8       23.30        5.33     46.18 o 
  -2  12   8       36.96        3.07     44.61 o 
  -1  12   8      390.65      463.00     52.13 o 
   0  12   8      498.36      608.56     56.95 o 
   1  12   8      822.60      842.43     81.56 o 
   2  12   8      273.43      296.83     76.25 o 
   3  12   8      306.68      337.71     86.72 o 
   4  12   8      451.79      520.82     72.71 o 
   5  12   8      734.88      922.29     90.40 o 
   6  12   8       43.15      116.07     48.68 o 
   7  12   8       66.68       82.46     46.01 o 
   8  12   8      184.52      147.30     51.85 o 
   9  12   8      701.67      754.51     87.15 o 
  -9  13   8       83.53       24.62     54.97 o 
  -8  13   8      100.59      192.15     63.56 o 
  -7  13   8      106.38       40.32     57.66 o 
  -6  13   8        1.29      -78.79     83.92 o 
  -5  13   8      138.71      116.59     55.04 o 
  -4  13   8      111.92      122.87     54.83 o 
  -3  13   8        0.63       24.19     44.94 o 
  -2  13   8       19.76       41.74     47.03 o 
  -1  13   8       10.84       39.52     32.34 o 
   0  13   8       18.85        9.35     32.26 o 
   1  13   8        4.03      -20.19     40.12 o 
   2  13   8       37.28       26.40     46.01 o 
   3  13   8      100.06       13.54     41.67 o 
   4  13   8      284.21      334.38     65.64 o 
   5  13   8       46.62      101.66     47.95 o 
   6  13   8      188.97      252.85     84.07 o 
   7  13   8       11.59       22.84     44.51 o 
   8  13   8       54.18       85.50     48.26 o 
   9  13   8       38.26      123.37     44.30 o 
  -8  14   8      266.09      208.57    172.41 o 
  -7  14   8      314.89      258.41     64.76 o 
  -6  14   8      169.63      241.86     63.90 o 
  -5  14   8      297.40      329.04     70.18 o 
  -4  14   8       56.23       32.86     53.18 o 
  -3  14   8      388.08      387.76     68.89 o 
  -2  14   8      637.09      632.78     78.41 o 
  -1  14   8      198.85      224.33     58.86 o 
   0  14   8       72.08      113.09     59.89 o 
   1  14   8      111.39      106.71     50.24 o 
   2  14   8      265.62      279.44     74.33 o 
   3  14   8      206.75      448.15     69.28 o 
   4  14   8      965.39     1061.57    212.37 o 
   5  14   8      463.42      503.02     74.88 o 
   6  14   8       87.98      124.85     48.54 o 
   7  14   8      258.97      251.27     64.00 o 
  -7  15   8       40.88       79.37     60.69 o 
  -6  15   8      170.00      201.40     87.60 o 
  -5  15   8      342.57      261.27     68.10 o 
  -4  15   8       35.37       46.51     51.12 o 
  -3  15   8      136.85      147.32     86.42 o 
  -2  15   8       34.72       -7.17     53.39 o 
  -1  15   8      171.22      123.08     55.29 o 
   0  15   8      215.80      209.28     54.49 o 
   1  15   8      202.65      234.17     56.60 o 
   2  15   8      220.44      237.75     60.35 o 
   3  15   8       61.76       74.52     45.48 o 
   4  15   8      319.05      300.89     64.84 o 
   5  15   8       12.10        5.46     41.18 o 
   6  15   8      226.30      379.20     85.83 o 
  -5  16   8       81.64      163.57     60.09 o 
  -4  16   8      300.60      368.65    106.48 o 
  -3  16   8      213.16      327.05    107.07 o 
  -2  16   8      464.99      451.67     73.51 o 
  -1  16   8       80.67        3.45     64.45 o 
   0  16   8       22.64       17.99     70.20 o 
   1  16   8       64.54       99.18     52.23 o 
   2  16   8      794.89      882.77    108.84 o 
   3  16   8      611.77      650.64     81.22 o 
   4  16   8      266.14      242.06     78.76 o 
  -1  17   8        0.02       18.82     55.58 o 
   0  17   8        5.67      -62.53     65.19 o 
   1  17   8        0.00      -40.96     40.96 o 
 -13   1   9      202.78      220.66     70.81 o 
 -12   1   9      369.04      421.53     83.92 o 
 -11   1   9      251.87      347.45     73.10 o 
 -10   1   9      146.53      122.41     65.04 o 
  -9   1   9       55.92      159.66     57.43 o 
  -8   1   9      433.11      481.55     68.91 o 
  -7   1   9      687.50      822.49     97.78 o 
  -6   1   9      189.57      260.86     44.80 o 
  -5   1   9        8.65      -25.91     25.91 o 
  -4   1   9      620.81      619.45     46.66 o 
  -3   1   9        2.88       32.56     26.89 o 
  -2   1   9      184.54      236.15     35.28 o 
  -1   1   9      126.19      220.94     33.33 o 
   0   1   9     1372.81     1378.20     88.21 o 
   1   1   9     1639.29     1752.80     96.67 o 
   2   1   9     1036.55     1175.66     86.78 o 
   3   1   9      517.94      510.00    133.18 o 
   4   1   9      482.47      374.50    117.54 o 
   5   1   9      462.44      591.81    133.47 o 
   6   1   9      629.26      563.76     70.13 o 
   7   1   9      389.99      342.43     61.50 o 
   8   1   9      353.26      320.12     61.10 o 
   9   1   9       56.99       30.39     43.78 o 
  10   1   9        6.73        3.76     39.82 o 
  11   1   9       48.19       31.95     44.79 o 
  12   1   9      226.73      207.71     57.46 o 
 -12   2   9       13.05      -20.07     52.57 o 
 -11   2   9        5.03      -17.61     56.04 o 
 -10   2   9       21.11       95.25     54.59 o 
  -9   2   9      143.57      112.45     55.03 o 
  -8   2   9       78.11       -8.20     41.74 o 
  -7   2   9        4.03       39.08     45.64 o 
  -6   2   9      560.65      488.74     52.92 o 
  -5   2   9      228.51      216.06     34.95 o 
  -4   2   9        0.90      -21.11     25.06 o 
  -3   2   9      650.35      614.20     45.45 o 
  -2   2   9       32.68       18.33     27.03 o 
  -1   2   9        4.42        3.73     24.87 o 
   0   2   9       32.86       41.22     30.70 o 
   1   2   9        2.16       12.92     36.56 o 
   2   2   9      195.73      189.94     51.89 o 
   3   2   9      145.03      160.30     49.00 o 
   4   2   9      173.93      218.40     50.57 o 
   5   2   9        8.47       48.15     41.23 o 
   6   2   9      234.73      274.75     58.21 o 
   7   2   9      351.53      259.68     57.81 o 
   8   2   9       29.76       39.03     59.44 o 
   9   2   9      265.04      123.09     69.32 o 
  10   2   9        4.14      -36.95     61.80 o 
  11   2   9       28.70       22.42     44.63 o 
  12   2   9       20.31       22.53     43.75 o 
 -12   3   9       26.06       29.19     55.17 o 
 -11   3   9      172.29      217.04     61.81 o 
 -10   3   9      465.56      490.97     76.21 o 
  -9   3   9      862.37      825.06     86.62 o 
  -8   3   9      487.44      544.52     74.66 o 
  -7   3   9      684.76      710.47     61.72 o 
  -6   3   9       14.72       -3.60     34.29 o 
  -5   3   9      208.63      210.48     41.77 o 
  -4   3   9     1104.00     1101.39     55.54 o 
  -3   3   9      755.03      712.31     47.02 o 
  -2   3   9      150.05      185.81     33.90 o 
  -1   3   9      171.07      156.76     31.80 o 
   0   3   9      755.95      769.31     54.68 o 
   1   3   9      307.78      404.99     81.26 o 
   2   3   9      353.80      409.07     99.40 o 
   3   3   9      346.81      249.21     52.80 o 
   4   3   9      116.65      123.30     45.03 o 
   5   3   9      135.49      194.91     50.97 o 
   6   3   9       33.14      -25.30     35.15 o 
   7   3   9       78.94      109.18     82.59 o 
   8   3   9       27.34       78.96     47.93 o 
   9   3   9       79.83      113.16     48.13 o 
  10   3   9       63.72       85.81     47.14 o 
  11   3   9      164.27      179.61     54.32 o 
  12   3   9      288.12      314.70     64.18 o 
 -12   4   9        0.18       -7.64     51.69 o 
 -11   4   9      334.22      351.34     71.32 o 
 -10   4   9       31.93       30.60     51.90 o 
  -9   4   9        1.59       21.89     46.51 o 
  -8   4   9      195.03      179.04     57.37 o 
  -7   4   9      433.28      362.71     50.86 o 
  -6   4   9      660.64      635.90     81.01 o 
  -5   4   9      215.36      187.24     42.41 o 
  -4   4   9        3.70        9.22     26.96 o 
  -3   4   9       28.21       30.39     27.63 o 
  -2   4   9       73.30       80.12     29.62 o 
  -1   4   9      109.54      107.02     29.95 o 
   0   4   9        4.10       17.58     29.09 o 
   1   4   9       85.86       49.26     40.75 o 
   2   4   9       29.07       37.30     41.87 o 
   3   4   9       37.70       78.64     39.88 o 
   4   4   9      153.24      174.24     53.83 o 
   5   4   9       54.13       54.07     49.70 o 
   6   4   9        2.88       58.66     40.11 o 
   7   4   9       57.49       72.65     43.65 o 
   8   4   9       41.05       53.37     43.21 o 
   9   4   9       10.01       59.72     46.07 o 
  10   4   9       11.21       39.17     47.86 o 
  11   4   9      144.27      124.46     51.23 o 
  12   4   9       38.29        2.87     47.78 o 
 -12   5   9       51.19      129.06     86.28 o 
 -11   5   9      193.49      160.16     57.43 o 
 -10   5   9      156.15      194.36     61.15 o 
  -9   5   9        4.63       -2.81     51.77 o 
  -8   5   9        3.14       25.83     46.10 o 
  -7   5   9       23.57       24.27     35.76 o 
  -6   5   9      340.00      333.87     49.35 o 
  -5   5   9     1288.44     1171.92     70.03 o 
  -4   5   9      170.06      205.33     40.86 o 
  -3   5   9      715.81      690.93     47.24 o 
  -2   5   9      160.47      182.23     32.06 o 
  -1   5   9      988.07     1006.82     53.14 o 
   0   5   9      485.41      497.56     49.16 o 
   1   5   9      997.22     1081.04    202.64 o 
   2   5   9      253.64      290.22     56.40 o 
   3   5   9      166.40      127.22     44.26 o 
   4   5   9      234.69      324.90     57.94 o 
   5   5   9      135.00      110.96     58.26 o 
   6   5   9      101.42      238.41     53.82 o 
   7   5   9      423.17      486.85     69.13 o 
   8   5   9      103.51       74.11     65.04 o 
   9   5   9      174.62      162.06     55.60 o 
  10   5   9       20.80       36.93     46.83 o 
  11   5   9      239.33      219.64    117.54 o 
 -12   6   9        6.26       -2.21     48.77 o 
 -11   6   9        7.76       -4.68     48.76 o 
 -10   6   9        0.07       -7.84     70.05 o 
  -9   6   9        4.09      -10.48     43.13 o 
  -8   6   9      152.42      126.12     43.79 o 
  -7   6   9        0.59       28.41     35.06 o 
  -6   6   9       61.83       29.01     37.02 o 
  -5   6   9      640.27      685.21     59.93 o 
  -4   6   9       29.54       80.46     36.07 o 
  -3   6   9      225.18      277.77     36.21 o 
  -2   6   9      177.27      139.60     31.81 o 
  -1   6   9       97.40      120.61     29.90 o 
   0   6   9       18.57       37.41     30.02 o 
   1   6   9       42.29      100.47     44.24 o 
   2   6   9       14.69      -24.47     35.98 o 
   3   6   9        8.43        7.08     41.08 o 
   4   6   9        0.22      -55.16     55.16 o 
   5   6   9        4.71       63.10     42.07 o 
   6   6   9       14.52       64.13     60.62 o 
   7   6   9        0.44       -7.50     30.33 o 
   8   6   9       80.99       14.13     41.92 o 
   9   6   9        0.54       82.91     54.13 o 
  10   6   9        1.03       35.57     48.52 o 
  11   6   9       20.78        0.83     44.26 o 
 -11   7   9      118.71      221.37     68.35 o 
 -10   7   9       35.91        4.83     42.02 o 
  -9   7   9        2.43       -0.99     45.57 o 
  -8   7   9        1.84      -12.89     34.36 o 
  -7   7   9       22.57       50.94     37.76 o 
  -6   7   9     1350.03     1459.48     79.75 o 
  -5   7   9     1072.22     1183.59     77.22 o 
  -4   7   9       56.40       84.91     37.67 o 
  -3   7   9      419.20      452.00     49.58 o 
  -2   7   9      151.92      170.46     39.82 o 
  -1   7   9      892.33      864.92     60.49 o 
   0   7   9      482.10      541.77     68.35 o 
   1   7   9     1110.34     1221.07    144.53 o 
   2   7   9      759.27      773.74     77.85 o 
   3   7   9      591.93      581.60     73.95 o 
   4   7   9      451.03      499.75    107.66 o 
   5   7   9      331.43      342.05     57.94 o 
   6   7   9      269.88      218.69     62.53 o 
   7   7   9      238.55      291.04     58.70 o 
   8   7   9       60.58      141.92     48.55 o 
   9   7   9      138.64       87.76     54.86 o 
  10   7   9       45.57        1.51     42.92 o 
  11   7   9      249.11      333.93     64.86 o 
 -11   8   9       49.23      123.14     58.33 o 
 -10   8   9       37.66       85.60     52.23 o 
  -9   8   9       25.02       83.29     48.85 o 
  -8   8   9        4.90      -35.41     35.77 o 
  -7   8   9       19.58       24.64     37.75 o 
  -6   8   9      109.19      150.36     41.57 o 
  -5   8   9        5.54      -15.00     43.41 o 
  -4   8   9      911.18      882.23     82.86 o 
  -3   8   9       82.53       63.97     46.80 o 
  -2   8   9       73.32       87.34     36.68 o 
  -1   8   9        3.24        5.66     34.54 o 
   0   8   9       15.26      -12.65     36.54 o 
   1   8   9       11.75      -28.82     36.68 o 
   2   8   9      136.54      165.90    128.01 o 
   3   8   9       76.55       79.83     43.92 o 
   4   8   9       91.36      173.63     63.71 o 
   5   8   9       18.42      -42.20     72.56 o 
   6   8   9       11.23        6.68     52.06 o 
   7   8   9       45.11       10.31     34.99 o 
   8   8   9        2.48       23.63     34.15 o 
   9   8   9       18.28       14.03     44.44 o 
  10   8   9       46.37       81.59     73.59 o 
 -10   9   9      337.52      349.87    158.99 o 
  -9   9   9      890.78      684.29     67.94 o 
  -8   9   9      973.70     1073.94     77.33 o 
  -7   9   9       39.30       92.79     53.70 o 
  -6   9   9      202.37      237.73     59.22 o 
  -5   9   9      107.20       55.11     51.29 o 
  -4   9   9      186.80      256.58     62.53 o 
  -3   9   9      689.16      635.41     75.97 o 
  -2   9   9      854.87      902.30     64.21 o 
  -1   9   9      415.38      452.39     52.13 o 
   0   9   9      303.70      279.58     56.35 o 
   1   9   9      228.42      234.35     53.42 o 
   2   9   9      399.98      488.57     70.17 o 
   3   9   9      200.94      265.05     54.45 o 
   4   9   9       31.26       37.24     40.18 o 
   5   9   9        3.24       29.38     61.06 o 
   6   9   9       10.88       29.20     48.96 o 
   7   9   9       63.64       59.24     40.76 o 
   8   9   9        5.64       34.88     39.18 o 
   9   9   9       57.56       65.08     74.77 o 
  10   9   9      195.61      324.74     67.36 o 
  -9  10   9        5.26       21.39     37.51 o 
  -8  10   9       37.03      108.74     55.29 o 
  -7  10   9       16.33       94.08     96.75 o 
  -6  10   9      596.93      601.89     82.79 o 
  -5  10   9      455.44      468.57     69.21 o 
  -4  10   9       74.83      108.98     54.66 o 
  -3  10   9        0.20       21.77     47.20 o 
  -2  10   9       45.43       78.20     50.33 o 
  -1  10   9       15.31       21.56     41.35 o 
   0  10   9        0.03      -17.93     36.13 o 
   1  10   9       81.10      140.28     75.51 o 
   2  10   9        7.26       -1.39     37.24 o 
   3  10   9      114.89       84.12     43.31 o 
   4  10   9       76.00        4.72     42.43 o 
   5  10   9       23.88       15.65     40.65 o 
   6  10   9       62.92      130.40     47.49 o 
   7  10   9       56.46      151.39     48.71 o 
   8  10   9       16.10       12.00     38.84 o 
   9  10   9        2.38       18.20     42.45 o 
  -9  11   9      335.39      455.90    170.34 o 
  -8  11   9      226.18      239.11     66.31 o 
  -7  11   9        1.83      -10.48     47.23 o 
  -6  11   9       29.11       19.61     61.94 o 
  -5  11   9      151.31      146.42     57.49 o 
  -4  11   9        6.49      -37.55     41.17 o 
  -3  11   9       29.47       42.73     50.66 o 
  -2  11   9     1088.06     1006.96    126.84 o 
  -1  11   9      455.58      432.42     65.60 o 
   0  11   9      176.63      104.56     45.36 o 
   1  11   9      187.00      152.08     50.56 o 
   2  11   9      646.31      648.06     78.19 o 
   3  11   9      237.33      303.50     63.67 o 
   4  11   9      289.05      269.15     58.66 o 
   5  11   9      206.21      193.57    138.19 o 
   6  11   9      554.01      469.63     71.61 o 
   7  11   9      129.23      129.18     48.23 o 
   8  11   9      219.92      223.51     55.87 o 
  -8  12   9        3.70        0.53     52.95 o 
  -7  12   9      296.02      237.94     66.50 o 
  -6  12   9       83.60       94.18     59.42 o 
  -5  12   9        9.55       38.24     53.54 o 
  -4  12   9       80.93       87.62     56.84 o 
  -3  12   9      197.44      238.74     60.80 o 
  -2  12   9      493.39      461.03     75.22 o 
  -1  12   9       39.88      -20.35     60.17 o 
   0  12   9      407.87      358.00     70.50 o 
   1  12   9       55.25       96.99     46.07 o 
   2  12   9        8.83       18.61     46.05 o 
   3  12   9        8.98       -7.05     47.78 o 
   4  12   9       21.62       44.07     50.29 o 
   5  12   9       40.67        1.10     41.29 o 
   6  12   9        1.70      -29.53     29.53 o 
   7  12   9       63.32      114.33     52.83 o 
  -7  13   9      332.94      407.23     78.09 o 
  -6  13   9      168.95      188.00     93.80 o 
  -5  13   9      119.24       69.61     57.87 o 
  -4  13   9        2.58      -59.98     66.37 o 
  -3  13   9        8.39        4.66     48.91 o 
  -2  13   9      882.46      964.22    143.06 o 
  -1  13   9      141.17        9.44     61.35 o 
   0  13   9      438.34      449.74     67.61 o 
   1  13   9       73.14       95.37     51.59 o 
   2  13   9      389.04      478.16    157.66 o 
   3  13   9      362.73      488.95     74.47 o 
   4  13   9      106.97       78.12     50.80 o 
   5  13   9      328.44      349.70     66.46 o 
   6  13   9      103.23      287.49     83.77 o 
  -5  14   9      111.22       92.03     58.86 o 
  -4  14   9       94.01        9.10     48.48 o 
  -3  14   9      111.59       84.54     52.52 o 
  -2  14   9        3.08       78.95     55.33 o 
  -1  14   9      111.31      136.27     79.94 o 
   0  14   9       38.12      122.23     49.96 o 
   1  14   9       47.94       83.83     74.18 o 
   2  14   9        1.38       -6.94     46.05 o 
   3  14   9       29.78        6.65     78.90 o 
   4  14   9        0.90       58.71     48.67 o 
  -2  15   9      256.32      286.92     63.93 o 
  -1  15   9      272.82      351.30     97.93 o 
   0  15   9       17.53        3.54     78.76 o 
   1  15   9        2.16      -18.27     45.39 o 
   2  15   9        1.70      -11.44     75.07 o 
 -11   0  10      127.26       70.50     73.74 o 
 -10   0  10        3.66      -20.94     68.73 o 
  -9   0  10      213.44      213.85     88.49 o 
  -8   0  10      178.83      196.45     84.66 o 
  -7   0  10        4.33       56.34     67.84 o 
  -6   0  10       66.08      138.34     71.97 o 
  -5   0  10     1419.63     1556.08     94.98 o 
  -4   0  10      405.14      400.78     60.88 o 
  -3   0  10     1022.46     1113.51     82.48 o 
  -2   0  10      200.70      285.57     53.64 o 
  -1   0  10      628.65      693.17    105.01 o 
   0   0  10      260.01      208.54     74.63 o 
   1   0  10       67.08        0.88     55.45 o 
   2   0  10       31.36      -52.21     52.21 o 
   3   0  10      141.69       99.70     66.07 o 
   4   0  10       34.36       88.78     64.30 o 
   5   0  10      420.39      543.33    102.94 o 
   6   0  10     2474.03     2421.07    166.36 o 
   7   0  10     4319.72     3818.03    214.73 o 
   8   0  10     1212.38      738.89    118.87 o 
   9   0  10      209.32      154.86     77.58 o 
  10   0  10        1.78       -8.85     63.71 o 
 -11   1  10       40.27      -18.74     51.18 o 
 -10   1  10       50.94       28.24     52.37 o 
  -9   1  10       13.44       46.76     51.81 o 
  -8   1  10       17.58       16.54     48.46 o 
  -7   1  10        1.24      -12.92     45.03 o 
  -6   1  10       91.93       81.02     48.19 o 
  -5   1  10       28.30       53.38     38.44 o 
  -4   1  10      158.19      154.85     34.59 o 
  -3   1  10       37.33       40.55     38.53 o 
  -2   1  10       14.81       15.22     31.30 o 
  -1   1  10        8.60       21.59     48.08 o 
   0   1  10       17.42       75.27     52.65 o 
   1   1  10       75.71      108.98     84.07 o 
   2   1  10      273.41      260.23     59.14 o 
   3   1  10      245.61      221.69     50.89 o 
   4   1  10      203.43      258.82     56.02 o 
   5   1  10       36.40      137.72     90.26 o 
   6   1  10       16.51       57.43     43.07 o 
   7   1  10       64.11       -1.35     49.50 o 
   8   1  10       15.00       95.77     64.89 o 
   9   1  10       13.79      -36.52     38.50 o 
  10   1  10        8.06       -6.75     43.14 o 
 -11   2  10      130.50      138.66     60.77 o 
 -10   2  10      234.64      267.33     66.66 o 
  -9   2  10      376.31      515.30    130.37 o 
  -8   2  10      421.42      422.54    140.85 o 
  -7   2  10      711.89      750.57     84.16 o 
  -6   2  10     1173.66     1210.97     92.91 o 
  -5   2  10      452.21      562.92     57.09 o 
  -4   2  10     1450.07     1523.50     77.36 o 
  -3   2  10      854.31      817.29     53.18 o 
  -2   2  10      424.94      529.87     45.57 o 
  -1   2  10      715.41      744.50    139.37 o 
   0   2  10       14.02       32.08     53.68 o 
   1   2  10      346.32      339.58     60.82 o 
   2   2  10      167.42      158.48     50.76 o 
   3   2  10        7.20      -38.64     38.64 o 
   4   2  10       11.58       12.59     39.22 o 
   5   2  10        2.39       62.25     57.22 o 
   6   2  10       31.51       91.60     42.56 o 
   7   2  10      222.12      281.19     62.21 o 
   8   2  10      456.36      499.28     73.83 o 
   9   2  10      107.39       78.78     48.67 o 
  10   2  10       64.15      134.94     53.22 o 
 -10   3  10       16.52       15.19     52.01 o 
  -9   3  10        3.58      -25.42     48.51 o 
  -8   3  10       79.62      -31.29     77.28 o 
  -7   3  10      272.53      242.55     62.87 o 
  -6   3  10      206.88      143.81     42.01 o 
  -5   3  10      116.76      115.98     41.57 o 
  -4   3  10        4.39       26.97     27.96 o 
  -3   3  10        0.09      -24.80     26.69 o 
  -2   3  10      330.68      322.06     40.48 o 
  -1   3  10      105.10       69.11     43.95 o 
   0   3  10      861.54      853.53     79.24 o 
   1   3  10      182.27      189.54     49.97 o 
   2   3  10        2.78      -31.92     55.90 o 
   3   3  10       13.34       23.49     38.11 o 
   4   3  10       16.32      -33.19     35.22 o 
   5   3  10       22.91       57.76     37.60 o 
   6   3  10       15.45       50.62     43.65 o 
   7   3  10       36.22       45.85     42.39 o 
   8   3  10        0.26       -1.72     45.22 o 
   9   3  10        0.21      -36.77     36.77 o 
  10   3  10       20.84       12.38     43.23 o 
 -10   4  10      312.15      356.53     81.56 o 
  -9   4  10      432.32      405.15     70.60 o 
  -8   4  10      646.71      748.80     86.75 o 
  -7   4  10      206.12      224.82     69.32 o 
  -6   4  10      174.98      231.37     45.39 o 
  -5   4  10      369.03      373.27     52.38 o 
  -4   4  10      212.10      248.66     44.68 o 
  -3   4  10      190.71      255.90     53.86 o 
  -2   4  10      679.94      733.59     59.30 o 
  -1   4  10      212.77      301.47     59.12 o 
   0   4  10      416.94      391.64     61.52 o 
   1   4  10      210.32      249.28     91.59 o 
   2   4  10      205.19      216.38     50.30 o 
   3   4  10      394.62      439.15     64.92 o 
   4   4  10      249.61      322.90     57.38 o 
   5   4  10       72.15       85.44     52.21 o 
   6   4  10        8.85        9.96     41.19 o 
   7   4  10        2.50       80.12     39.46 o 
   8   4  10       59.47       33.28     45.85 o 
   9   4  10      225.77      295.69     81.85 o 
 -10   5  10       87.97       83.30     58.39 o 
  -9   5  10        0.01      -23.79     42.40 o 
  -8   5  10       13.17       17.45     50.47 o 
  -7   5  10       26.73       -9.80     45.14 o 
  -6   5  10        1.68      -27.35     37.19 o 
  -5   5  10        9.52      -31.80     31.80 o 
  -4   5  10       23.17      -16.04     33.40 o 
  -3   5  10        8.71        1.54     28.98 o 
  -2   5  10       10.86      -29.38     30.19 o 
  -1   5  10      145.95      152.42     55.01 o 
   0   5  10       33.29       24.87     40.52 o 
   1   5  10        2.92       49.59     40.77 o 
   2   5  10       53.34       18.90     67.99 o 
   3   5  10        0.02      -30.40     30.40 o 
   4   5  10       16.50      -35.48     35.48 o 
   5   5  10       29.60       48.91     40.03 o 
   6   5  10        5.97      -55.01     55.01 o 
   7   5  10        4.92      -10.05     36.71 o 
   8   5  10       26.91       57.07     47.64 o 
   9   5  10       25.26       52.17     48.58 o 
  -9   6  10       93.20      152.52     56.62 o 
  -8   6  10        9.20      -42.38     42.38 o 
  -7   6  10        6.54       21.74     39.32 o 
  -6   6  10       33.33        1.53     37.98 o 
  -5   6  10       89.83      169.74     42.29 o 
  -4   6  10      379.73      372.17     52.86 o 
  -3   6  10      309.82      426.45     85.01 o 
  -2   6  10      189.09      150.32     39.79 o 
  -1   6  10      136.90      273.44    151.17 o 
   0   6  10      764.69      704.11     77.25 o 
   1   6  10      298.13      452.13     66.65 o 
   2   6  10      452.23      472.96     69.13 o 
   3   6  10      234.34      198.37    120.20 o 
   4   6  10      178.95       96.96     46.48 o 
   5   6  10      191.01      160.85     50.01 o 
   6   6  10       79.69      160.15     66.07 o 
   7   6  10       31.34       37.46     35.74 o 
   8   6  10       15.69       82.78     45.28 o 
   9   6  10        5.26        1.63     48.76 o 
  -9   7  10        0.50      -18.84     47.70 o 
  -8   7  10        0.34      -47.34     47.34 o 
  -7   7  10       38.02       51.62     39.70 o 
  -6   7  10      210.89      138.06     51.30 o 
  -5   7  10        0.59       30.55     36.95 o 
  -4   7  10       83.07       78.35     39.24 o 
  -3   7  10        3.41      -27.26     31.96 o 
  -2   7  10      192.61      173.54     40.13 o 
  -1   7  10       95.00       77.98     92.91 o 
   0   7  10        0.66       36.84     40.96 o 
   1   7  10       97.76      109.93     70.64 o 
   2   7  10        0.59        6.37     38.94 o 
   3   7  10        1.80      -12.51     35.52 o 
   4   7  10       14.22       11.05     42.45 o 
   5   7  10       10.92      -32.06     35.33 o 
   6   7  10        5.29       48.40     39.12 o 
   7   7  10        3.24       61.25     47.64 o 
   8   7  10        0.84       11.19     38.52 o 
  -8   8  10      397.35      524.96     61.84 o 
  -7   8  10      259.70      244.73     59.81 o 
  -6   8  10      164.34      201.41     46.91 o 
  -5   8  10      174.30      124.73     43.98 o 
  -4   8  10      142.92      223.60     46.95 o 
  -3   8  10      249.69      340.62     49.86 o 
  -2   8  10       82.69      108.66     47.20 o 
  -1   8  10      237.75      349.19     62.86 o 
   0   8  10      257.41      249.95     74.18 o 
   1   8  10        1.45      -31.90     31.90 o 
   2   8  10       66.76       65.81     97.34 o 
   3   8  10      179.68      352.43     63.29 o 
   4   8  10       68.44      102.93     47.25 o 
   5   8  10       90.28      177.48     51.18 o 
   6   8  10       97.61      185.17     48.82 o 
   7   8  10        3.88       45.46     44.97 o 
   8   8  10       18.93       66.79     39.79 o 
  -8   9  10      109.26       92.93     45.93 o 
  -7   9  10       14.81       33.04     56.04 o 
  -6   9  10       82.76       91.47     76.21 o 
  -5   9  10       13.25       18.27     58.06 o 
  -4   9  10       88.63       63.13     93.65 o 
  -3   9  10      429.79      398.60     89.52 o 
  -2   9  10        6.14      -60.47     66.07 o 
  -1   9  10       46.46       15.84     75.36 o 
   0   9  10      170.16      170.78     52.51 o 
   1   9  10       89.18       89.83     44.85 o 
   2   9  10       46.79       38.94     45.42 o 
   3   9  10      124.12       85.57     48.39 o 
   4   9  10      262.04      267.10     77.28 o 
   5   9  10      310.10      246.09     58.40 o 
   6   9  10       55.71      249.04    109.87 o 
   7   9  10        0.54      -35.54     42.62 o 
  -7  10  10      678.92      807.58     90.81 o 
  -6  10  10      260.46      312.97     79.75 o 
  -5  10  10      494.34      477.77     77.85 o 
  -4  10  10      153.23       81.11     59.59 o 
  -3  10  10      286.50      348.69     68.43 o 
  -2  10  10      384.08      331.54     92.91 o 
  -1  10  10      510.91      554.30     82.30 o 
   0  10  10      176.11      205.81     72.86 o 
   1  10  10        1.91       41.62     65.19 o 
   2  10  10       52.89      130.96     50.88 o 
   3  10  10      169.57      183.58     55.11 o 
   4  10  10       17.64      114.87     46.59 o 
   5  10  10       18.20       48.76     56.49 o 
   6  10  10       25.30       32.24     71.97 o 
  -6  11  10       51.56       -9.84     61.06 o 
  -5  11  10       30.37       38.95     53.23 o 
  -4  11  10        0.16      -38.80     38.80 o 
  -3  11  10        0.57       71.35     51.10 o 
  -2  11  10       43.00       91.73     69.91 o 
  -1  11  10       23.18       24.48     69.32 o 
   0  11  10       79.89       87.61     48.27 o 
   1  11  10       15.28       37.48     46.97 o 
   2  11  10       16.15       10.09     45.52 o 
   3  11  10       36.58       63.05     55.60 o 
   4  11  10        7.61       10.68     40.95 o 
   5  11  10        9.52       66.26     50.58 o 
  -4  12  10       10.06      -11.88     53.57 o 
  -3  12  10        1.46      -59.29     59.29 o 
  -2  12  10        3.26      -18.58     64.30 o 
  -1  12  10      219.69      300.86    100.88 o 
   0  12  10      233.60      350.41     67.25 o 
   1  12  10      817.62      887.70     90.96 o 
   2  12  10      416.98      562.72     80.99 o 
   3  12  10      278.17      238.87    111.79 o 
  -8   1  11       18.15       -7.98     91.44 o 
  -7   1  11      359.24      258.38     66.61 o 
  -6   1  11      280.29      363.53     82.44 o 
  -5   1  11       79.64      130.12     54.18 o 
  -4   1  11      243.77      270.89     39.84 o 
  -3   1  11       11.62       71.97     42.47 o 
  -2   1  11       33.34       86.39     50.73 o 
  -1   1  11       13.86       48.85     43.51 o 
   0   1  11       37.85       47.58     43.37 o 
   1   1  11      175.11      198.81     59.29 o 
   2   1  11      643.17      564.05     72.33 o 
   3   1  11      470.88      536.23    187.01 o 
   4   1  11      162.74      260.89     56.09 o 
   5   1  11      440.52      514.99     74.63 o 
   6   1  11      464.48      670.09     80.98 o 
   7   1  11      799.06      726.33     82.36 o 
  -8   2  11       24.48      -19.27     46.11 o 
  -7   2  11       85.72      126.89     59.61 o 
  -6   2  11       62.84       99.25     52.04 o 
  -5   2  11       27.48       29.80     36.29 o 
  -4   2  11       95.46      137.52     60.96 o 
  -3   2  11      225.23      246.48     53.69 o 
  -2   2  11        7.46      -23.62     45.57 o 
  -1   2  11       89.84      114.05     68.43 o 
   0   2  11       70.70       48.82     41.60 o 
   1   2  11       12.38       34.80     39.11 o 
   2   2  11        1.19      -32.63     32.63 o 
   3   2  11        4.11       15.71     39.97 o 
   4   2  11       52.19      103.45    118.13 o 
   5   2  11       19.61       58.06     37.65 o 
   6   2  11        3.71       42.82     36.47 o 
   7   2  11        3.83      -27.60     35.55 o 
  -8   3  11      564.99      634.70    101.17 o 
  -7   3  11      810.19      861.18     92.08 o 
  -6   3  11      416.00      490.71     74.18 o 
  -5   3  11      262.01      233.39     49.96 o 
  -4   3  11       72.40       80.55     38.22 o 
  -3   3  11      130.56      125.64     46.54 o 
  -2   3  11      166.83      218.17     55.04 o 
  -1   3  11       93.51      116.36     44.61 o 
   0   3  11       25.12       41.31     50.29 o 
   1   3  11        2.49       67.71     42.87 o 
   2   3  11      225.24      261.04     57.85 o 
   3   3  11       92.51       54.11     43.88 o 
   4   3  11      119.82      197.05     51.41 o 
   5   3  11       80.03      203.94     48.69 o 
   6   3  11        3.36       46.26     45.17 o 
   7   3  11       11.90       12.57     39.42 o 
  -7   4  11        0.00      -44.91     44.91 o 
  -6   4  11      216.91      189.14     59.11 o 
  -5   4  11       73.53      130.12     44.87 o 
  -4   4  11        2.50       34.42     37.75 o 
  -3   4  11        0.03      -54.57     54.57 o 
  -2   4  11      179.09      165.92     49.30 o 
  -1   4  11       20.08      -37.72     41.74 o 
   0   4  11        2.84      -22.78     34.54 o 
   1   4  11       42.66       78.08     46.03 o 
   2   4  11       13.18       50.38     71.82 o 
   3   4  11       13.23       -4.64     56.04 o 
   4   4  11       17.08      -29.39     29.39 o 
   5   4  11       13.37       27.43     50.59 o 
   6   4  11       20.39       -7.48     59.44 o 
   7   4  11       39.78      140.72     51.01 o 
  -7   5  11       23.57      -31.79     47.05 o 
  -6   5  11        2.12       50.69     53.48 o 
  -5   5  11       31.77      148.89     42.94 o 
  -4   5  11      275.72      288.92     50.01 o 
  -3   5  11      598.46      725.91    122.71 o 
  -2   5  11      424.67      462.60     66.58 o 
  -1   5  11      255.40      342.18     60.04 o 
   0   5  11      323.02      401.70     68.37 o 
   1   5  11      330.96      310.05     58.99 o 
   2   5  11      137.21      250.04     80.23 o 
   3   5  11      233.00      247.40     82.59 o 
   4   5  11      184.18      190.09    108.55 o 
   5   5  11       36.47       71.60     43.55 o 
   6   5  11      126.63      180.44     83.92 o 
  -6   6  11       37.92       50.40     42.37 o 
  -5   6  11        1.15       27.70     39.14 o 
  -4   6  11       57.36       96.41     43.33 o 
  -3   6  11       37.71       91.67     49.33 o 
  -2   6  11        0.00      -13.94     37.72 o 
  -1   6  11       23.92      112.61     48.07 o 
   0   6  11       78.22      149.64     47.12 o 
   1   6  11        8.44       12.54     42.47 o 
   2   6  11       63.61       18.81     37.33 o 
   3   6  11        9.00       24.28     37.56 o 
   4   6  11       43.28       87.57     40.20 o 
   5   6  11        1.07       20.90     42.41 o 
   6   6  11        0.00      -20.81     36.17 o 
  -6   7  11        9.28      -24.05     38.31 o 
  -5   7  11       62.76       27.89     44.25 o 
  -4   7  11      108.03       50.49     48.48 o 
  -3   7  11       67.95       47.42     49.82 o 
  -2   7  11       28.87      198.51     84.36 o 
  -1   7  11        2.81       -8.32     39.66 o 
   0   7  11      207.16      208.47     55.06 o 
   1   7  11      383.83      458.59    133.77 o 
   2   7  11      181.28      189.75     72.41 o 
   3   7  11      374.99      473.08     76.10 o 
   4   7  11      327.23      398.37     65.48 o 
   5   7  11       64.93      167.49     50.58 o 
  -5   8  11      118.57      122.32     65.05 o 
  -4   8  11      237.42      277.47     72.12 o 
  -3   8  11       87.82       37.28     47.92 o 
  -2   8  11       66.21       75.51     79.64 o 
  -1   8  11       72.53      107.87     47.46 o 
   0   8  11       36.29       81.85     65.63 o 
   1   8  11        2.53       44.25     44.44 o 
   2   8  11       11.22      -12.90     37.70 o 
   3   8  11        3.05       25.22     37.23 o 
   4   8  11       96.46      132.44     49.25 o 
  -3   9  11       74.89       94.46     51.49 o 
  -2   9  11      566.39      586.69    126.25 o 
  -1   9  11      305.71      413.25    113.56 o 
   0   9  11      268.31      267.68     62.86 o 
   1   9  11      208.10      270.91     79.35 o 
   2   9  11       77.43       11.10     40.74 o 
  -3   0  12      600.61      569.87    108.84 o 
  -2   0  12      129.84      181.70     79.35 o 
  -1   0  12      175.49      284.64     81.12 o 
   0   0  12       23.79       82.30     64.30 o 
   1   0  12      136.76      121.82     69.02 o 
   2   0  12       47.66      182.29     71.68 o 
  -3   1  12       70.15       44.98     42.13 o 
  -2   1  12      160.18      208.67     55.76 o 
  -1   1  12       33.65      111.62     45.19 o 
   0   1  12       10.57      108.35     48.78 o 
   1   1  12        0.01        3.05     38.17 o 
   2   1  12        0.51       -6.81     38.41 o 
  -3   2  12      336.43      299.98     85.24 o 
  -2   2  12      871.04      878.23    168.43 o 
  -1   2  12      342.57      314.34     71.09 o 
   0   2  12      288.87      292.47     58.25 o 
   1   2  12      273.26      346.11     61.97 o 
   2   2  12       70.92      140.75     48.35 o 
  -2   3  12        1.31       99.13    147.78 o 
  -1   3  12      183.51      137.01     51.20 o 
   0   3  12      202.40      139.69    125.36 o 
   1   3  12      131.99      203.29     54.26 o 
                                                 
